# Supplementary material for: Genome-Wide Identification of Basic Helix–Loop–Helix (bHLH) Family in Peanut: Potential Regulatory Roles in Iron Homeostasis
Source: Int J Mol Sci. 2024 Nov 9;25(22):12057. doi: 10.3390/ijms252212057 (PMC11594023; doi:10.3390/ijms252212057)
Supplement: Supplementary file 1 [file ijms-25-12057-s001.zip]

Archive with 2 entries (2 files):
- Supplementary Figure,.pdf
- Supplementary Tables.xlsx
