# Supplementary material for: Genome-Wide Identification of Basic Helix–Loop–Helix (bHLH) Family in Peanut: Potential Regulatory Roles in Iron Homeostasis
Source: Int J Mol Sci. 2024 Nov 9;25(22):12057. doi: 10.3390/ijms252212057 (PMC11594023; doi:10.3390/ijms252212057)
Supplement: Supplementary file 1 [file ijms-25-12057-s001.zip › Supplementary Tables.xlsx]

## Sheet:  Table S1
Table S1. Molecular characterization of AhbHLH genes identified in peanut.
Gene ID	mRNA	Gene name	Gene length(bp)	CDS(bp)	Amino acid number	Molecular weight(kDa)	Instability	Aliphatic index	GRAVY	Isoelectric points
112790889	XM_025833504.2	AhbHLH001.1	3799	1830	609	68.5742	51.48	77.14	-0.56	6.08
112801471	XM_025844212.2	AhbHLH001.2	4224	1791	596	66.7984	54.04	80.81	-0.505	6.36
112732736	XM_025781496.2	AhbHLH001.3	3863	1833	610	68.7675	51.74	77.97	-0.541	6.03
112749663	XM_025797988.2	AhbHLH001.4	3936	1791	596	66.8375	53.64	81.63	-0.493	6.36
112737887	XM_025788039.2	AhbHLH003.1	2326	1551	516	55.8405	42.7	72.97	-0.371	5.45
112726993	XM_025776572.2	AhbHLH003.2	2319	1551	516	55.7944	42.94	72.97	-0.377	5.45
112763052	XM_025808825.1	AhbHLH003.3	1312	462	153	16.8839	55.4	68.17	-0.334	4.93
112795694	XM_025837797.2	AhbHLH004.1	2705	1962	653	70.6608	51.81	73.19	-0.542	5.48
112800012	XM_025842042.2	AhbHLH004.2	2656	2016	671	72.3331	50.37	68.45	-0.569	5.49
112719756	XM_025770440.2	AhbHLH004.3	2681	1965	654	70.7038	52.89	72.34	-0.557	5.49
112747397	XM_025795387.2	AhbHLH004.4	2656	2016	671	72.3331	50.37	68.45	-0.569	5.49
112695628	XM_025748043.2	AhbHLH008.1	4370	2238	745	80.9791	59.85	60.54	-0.652	6.34
112710671	XM_025763016.2	AhbHLH008.2	5746	2202	733	79.1309	56.58	63.71	-0.619	5.53
112757971	XM_025806516.2	AhbHLH008.3	4495	2187	728	79.108	59.11	60.59	-0.664	6.59
112775424	XM_025819020.2	AhbHLH008.4	5772	2199	732	78.9026	57.24	63.4	-0.617	5.47
112702078	XM_029287845.1	AhbHLH009.1	7483	1374	457	50.3266	63	64.22	-0.686	8.56
112766525	XM_025812414.2	AhbHLH009.2	7594	1659	552	60.7658	60.75	57.43	-0.742	7.21
112730361	XM_025780452.2	AhbHLH012.1	4564	1986	661	74.5554	43.9	77.73	-0.549	5.36
112726262	XM_025775579.2	AhbHLH012.2	4660	1986	661	74.5774	44.32	77.43	-0.555	5.32
112695303	XM_025747591.2	AhbHLH013.1	2920	1986	661	72.1556	42.65	72.47	-0.508	6.22
112758465	XM_025807153.2	AhbHLH013.2	2870	1992	663	72.3699	43.45	72.53	-0.505	6.22
112734183	XM_025783410.2	AhbHLH014.1	2223	1422	473	53.3663	41.87	71.27	-0.659	5.51
112695268	XM_025747535.2	AhbHLH014.2	2128	1485	494	55.7553	47.91	71.84	-0.675	5.69
112726561	XM_025775990.2	AhbHLH014.3	1920	1422	473	53.2694	46.45	72.52	-0.64	5.72
112759001	XM_025807807.2	AhbHLH014.4	2245	1482	493	55.4479	46.31	72.98	-0.659	5.62
112729881	XM_025780022.2	AhbHLH015	3532	714	237	26.5437	53.79	72.45	-0.28	9.58
112697399	XM_025750553.2	AhbHLH016.1	7804	1518	505	54.4636	55.82	51.6	-0.577	8.12
112755318	XM_025803316.1	AhbHLH016.2	8303	1500	499	53.9181	56.82	53.01	-0.551	8.12
112791340	XM_025834134.2	AhbHLH018.1	3449	1017	338	38.2187	41.23	84.53	-0.404	7.14
112714756	XM_025766423.1	AhbHLH018.2	2803	1062	353	39.9356	50.25	80.34	-0.482	7.28
112728668	XM_025778900.2	AhbHLH018.3	3202	1017	338	38.1666	41.62	84.26	-0.419	6.81
112784959	XM_025828346.2	AhbHLH018.4	3124	1065	354	39.9967	52	81.21	-0.462	6.97
112801007	XM_025843495.1	AhbHLH019.1	5313	1068	355	39.6375	59.35	90.9	-0.354	4.85
112801016	XM_025843516.2	AhbHLH019.2	8601	1089	362	40.9164	45.57	83.95	-0.616	5.16
112800439	XM_025842720.1	AhbHLH019.3	2238	1008	335	37.4749	60.1	82.93	-0.57	4.96
112800440	XM_025842721.2	AhbHLH019.4	1566	804	267	29.7017	56.34	85.77	-0.462	6.67
112720570	XM_025771549.2	AhbHLH019.5	9705	1200	399	44.5674	51.67	81.35	-0.588	5.11
112723829	XM_025775224.2	AhbHLH019.6	6254	1065	354	39.5534	58.18	89.27	-0.441	4.75
112748078	XM_025796287.1	AhbHLH019.7	2238	1008	335	37.4749	60.1	82.93	-0.57	4.96
112748090	XM_025796297.2	AhbHLH019.8	1566	804	267	29.7017	56.34	85.77	-0.462	6.67
112797614	XM_025840645.2	AhbHLH020.1	2993	1044	347	39.4249	48.49	70.23	-0.782	5.3
112770994	XM_025815528.2	AhbHLH020.10	2374	1050	349	39.7107	62.9	82.98	-0.704	4.88
112770995	XM_025815529.2	AhbHLH020.11	1523	675	224	25.3902	57.82	105.31	-0.146	8.21
112772956	XM_025817979.2	AhbHLH020.12	1428	585	194	21.7396	51.59	99.02	-0.175	9.76
112775145	XM_025818620.1	AhbHLH020.13	4374	1113	370	41.5577	48.36	81.19	-0.581	7
112779422	XM_025823687.2	AhbHLH020.14	4118	714	237	26.9909	46.24	80.97	-0.789	4.45
112779544	XM_025823843.1	AhbHLH020.15	5278	1218	405	45.8908	70.11	71.01	-0.914	5.72
112779771	XM_025824111.2	AhbHLH020.16	3284	807	268	30.0253	51.48	92.84	-0.48	7.56
112703793	XM_025755392.2	AhbHLH020.2	2376	1050	349	39.7107	62.9	82.98	-0.704	4.88
112703794	XM_025755393.2	AhbHLH020.3	1524	675	224	25.3902	57.82	105.31	-0.146	8.21
112703796	XM_025755394.2	AhbHLH020.4	1425	585	194	21.7396	51.59	99.02	-0.175	9.76
112709769	XM_025761688.2	AhbHLH020.5	5284	1143	380	42.9409	74.97	71.32	-0.888	5.87
112712745	XM_025765673.2	AhbHLH020.6	4970	813	270	30.3567	55.19	93.96	-0.467	7.59
112712823	XM_025765735.2	AhbHLH020.7	3926	1074	357	39.9951	48.32	83.87	-0.58	7.3
112712825	XM_025765737.2	AhbHLH020.8	5568	705	234	26.6396	44.42	83.68	-0.761	4.5
112744315	XM_025793896.2	AhbHLH020.9	3267	1035	344	39.2668	48.14	73.69	-0.747	5.29
112713101	XM_025765850.2	AhbHLH021.1	4176	1899	632	71.7207	39.02	71.17	-0.69	5.43
112775098	XM_025818566.2	AhbHLH021.2	4188	1899	632	71.5936	37.93	70.09	-0.673	5.4
112729467	XM_029291141.1	AhbHLH022	888	642	213	24.465	37.28	92.91	-0.551	6.78
112800573	XM_025842902.2	AhbHLH024.1	3520	1155	384	41.8877	84.47	67.08	-0.683	5.57
112697820	XM_025751161.2	AhbHLH024.2	3585	897	298	32.7528	65.24	56.71	-0.892	5.73
112748627	XM_025796854.2	AhbHLH024.3	3500	1149	382	41.8877	83.97	66.94	-0.69	5.72
112756119	XM_025804561.2	AhbHLH024.4	3585	897	298	32.7528	65.24	56.71	-0.892	5.73
112800960	XM_025843429.2	AhbHLH025.1	2764	1164	387	42.7918	56.55	71.6	-0.577	6.87
112800441	XM_025842722.2	AhbHLH025.2	1691	969	322	36.2115	59.29	74.57	-0.443	6.57
112720571	XM_025771555.1	AhbHLH025.3	2836	1098	365	40.4383	51.18	72.96	-0.576	7.18
112748093	XM_025796300.2	AhbHLH025.4	1691	969	322	36.2115	59.29	74.57	-0.443	6.57
112708381	XM_025760544.2	AhbHLH029.1	1379	1008	335	37.8813	38.09	82.06	-0.446	4.94
112771854	XM_025816671.2	AhbHLH029.2	1788	1017	338	38.1506	35.42	81.89	-0.441	4.99
112802694	XM_025846018.2	AhbHLH030.1	4475	1104	367	40.4224	63.89	76.02	-0.601	6.07
112712710	XM_025765645.2	AhbHLH030.2	2750	1086	361	40.5623	63.4	61.66	-0.731	6.31
112712711	XM_025765646.2	AhbHLH030.3	2750	1086	361	40.5623	63.4	61.66	-0.731	6.31
112712712	XM_025765647.2	AhbHLH030.4	2750	1086	361	40.5623	63.4	61.66	-0.731	6.31
112712713	XM_025765648.2	AhbHLH030.5	2750	1086	361	40.5623	63.4	61.66	-0.731	6.31
112750523	XM_025799284.2	AhbHLH030.6	5067	1104	367	40.3814	66.18	75.48	-0.599	6.07
112779494	XM_025823790.2	AhbHLH030.7	3158	1110	369	41.5012	61.23	61.65	-0.725	6.16
112695138	XM_029298606.1	AhbHLH031.1	3851	768	255	27.5357	61.48	67.37	-0.584	8.73
112791860	XM_025834870.2	AhbHLH031.2	2996	885	294	30.9883	59.05	57.48	-0.717	7.84
112722425	XM_025773437.2	AhbHLH031.3	3864	768	255	27.5067	60.72	68.51	-0.554	8.73
112733997	XM_025783154.2	AhbHLH031.4	2862	873	290	30.7601	58.03	58.28	-0.722	7.84
112748872	XM_029293353.1	AhbHLH031.5	3382	279	92	10.3901	42.39	106.96	-0.101	9.25
112790992	XM_025833641.2	AhbHLH033.1	4291	1716	571	63.2963	62.33	61.72	-0.774	5.12
112708109	XM_025760247.2	AhbHLH033.2	4773	1389	462	50.9254	64.32	65.89	-0.566	6.17
112732910	XM_025781730.2	AhbHLH033.3	5184	1722	573	63.6967	63.66	62.84	-0.781	5.04
112772589	XM_025817555.2	AhbHLH033.4	5225	1410	469	51.6872	64.97	65.54	-0.582	6.28
112697501	XM_025750706.2	AhbHLH035.1	3561	771	256	29.25	62.84	86.13	-0.515	4.87
112796627	XM_025839178.1	AhbHLH035.2	10956	753	250	28.5666	61.91	94.8	-0.436	5.44
112723606	XM_025775032.1	AhbHLH035.3	3387	768	255	29.0618	55.97	86.86	-0.49	4.87
112741912	XM_025791095.1	AhbHLH035.4	10624	753	250	28.6397	61.79	94.04	-0.455	5.44
112802762	XM_025846102.2	AhbHLH036.1	2174	789	262	29.7051	50.48	83.36	-0.771	6.01
112802763	XM_025846103.2	AhbHLH036.2	1717	684	227	26.1046	60.34	88.9	-0.705	6.51
112711711	XM_025764416.1	AhbHLH036.3	1572	828	275	31.3712	61.01	69.45	-0.762	6.99
112751690	XM_025800907.2	AhbHLH036.4	1895	795	264	29.8771	52.52	82.35	-0.794	5.75
112751692	XM_025800909.2	AhbHLH036.5	1598	702	233	26.7913	62.04	89.53	-0.704	6.32
112776997	XM_025821282.2	AhbHLH036.6	1969	819	272	31.0417	63.25	68.09	-0.762	6.53
112798664	XM_025841633.2	AhbHLH037.1	1070	693	230	25.5181	60.02	67	-0.463	9.59
112800579	XM_025842907.2	AhbHLH037.2	1332	756	251	28.0742	64.66	61	-0.568	8.94
112708317	XM_025760496.1	AhbHLH037.3	1341	774	257	28.2046	59.29	63.54	-0.635	8.86
112720480	XM_025771430.2	AhbHLH037.4	1080	711	236	26.1518	58.63	67.75	-0.443	9.36
112729363	XM_025779595.1	AhbHLH037.5	892	570	189	21.5131	55.65	66.51	-0.763	6.5
112748646	XM_025796875.2	AhbHLH037.6	1381	777	258	28.7158	67.24	60.08	-0.555	8.94
112765405	XM_025811310.1	AhbHLH037.7	1231	774	257	28.2416	58.05	63.54	-0.652	8.86
112776694	XM_025820953.1	AhbHLH041.1	3619	1416	471	52.8479	67.43	86.58	-0.27	8.16
112790359	XM_025832717.2	AhbHLH041.2	8112	1899	632	71.6343	62.02	87.22	-0.284	8.9
112724136	XM_025775397.1	AhbHLH041.3	3154	1176	391	43.9288	65.05	90.08	-0.34	9.76
112696201	XM_025748827.1	AhbHLH042.1	12898	1710	569	64.225	61.07	87.03	-0.541	7.65
112728421	XM_025778541.2	AhbHLH042.2	11922	2085	694	77.3713	64.29	80.2	-0.552	5.02
112754542	XM_025802214.2	AhbHLH042.3	8131	1710	569	64.2427	60.66	85.11	-0.576	7.11
112771186	XM_025815837.2	AhbHLH043.1	801	777	258	28.7781	62.41	68.1	-0.641	6.11
112718289	XM_025770096.2	AhbHLH043.2	921	744	247	28.1437	65.25	72.67	-0.728	5.85
112736011	XM_025785388.2	AhbHLH043.3	1314	786	261	29.1635	59.97	69.92	-0.619	6.06
112786161	XM_025829569.2	AhbHLH043.4	844	759	252	28.9903	75.55	63.89	-0.939	5.08
112770274	XM_025814662.2	AhbHLH044.1	1429	798	265	29.9155	43.64	62.57	-0.642	7.81
112799797	XM_025841814.1	AhbHLH044.2	1763	855	284	32.1219	47.55	62.82	-0.768	6.72
112738155	XM_025788478.2	AhbHLH044.3	1458	798	265	29.8035	43.53	64.79	-0.615	7.82
112747222	XM_025795192.2	AhbHLH044.4	1776	855	284	32.0979	45.76	62.46	-0.763	6.72
112794160	XM_025836281.2	AhbHLH045.1	3158	579	192	21.0934	67.57	105.05	0.022	7.02
112741169	XM_025790035.1	AhbHLH045.2	2854	579	192	21.1205	64.87	104.06	-0.01	7.78
112709207	XM_025761115.2	AhbHLH046.1	7992	1767	588	65.3273	50.5	55.9	-0.98	8.5
112722628	XM_025773725.2	AhbHLH046.2	7985	1746	581	64.5506	51.19	56.57	-0.954	8.5
112710367	XM_025762550.2	AhbHLH047.1	2410	678	225	25.0552	54.16	72.84	-0.77	6.01
112722479	XM_025773520.2	AhbHLH047.2	2386	678	225	25.0052	52.12	73.29	-0.741	6.01
112746266	XM_025794931.2	AhbHLH048.1	5544	1092	363	40.0876	47.07	72.34	-0.556	8.7
112696069	XM_025748662.2	AhbHLH048.2	5293	1089	362	39.5823	47.54	73.34	-0.538	5.8
112727644	XM_029290759.1	AhbHLH048.3	5679	1092	363	40.0655	49.91	71.82	-0.582	8.49
112756335	XM_025804873.2	AhbHLH048.4	5160	1089	362	39.5293	48.59	73.62	-0.524	5.85
112795912	XM_025838134.2	AhbHLH049.1	4171	1575	524	56.7619	50.65	62	-0.715	5.9
112802741	XM_025846088.2	AhbHLH049.2	4697	1629	542	58.6509	52.02	59.58	-0.732	5.17
112719736	XM_025770407.2	AhbHLH049.3	4235	1563	520	56.3874	52.15	59.85	-0.755	5.9
112748672	XM_025796913.2	AhbHLH049.4	7883	2010	669	73.0598	50.55	69.12	-0.57	5.29
112701622	XM_025752362.1	AhbHLH051.1	1100	633	210	23.8894	64.65	89.67	-0.534	9.4
112702361	XM_025753355.2	AhbHLH051.2	1884	771	256	28.4563	52.34	80.39	-0.441	8.76
112718199	XM_025770064.2	AhbHLH051.3	1089	711	236	26.2603	44.05	86.36	-0.349	9.28
112764724	XM_025810485.1	AhbHLH051.4	1832	771	256	28.3702	52.22	80.39	-0.419	8.6
112782307	XM_025824650.2	AhbHLH051.5	1253	711	236	26.1461	45.78	87.58	-0.343	9.37
112701584	XM_025752326.1	AhbHLH053.1	2004	969	322	36.4309	58.28	76.93	-0.508	4.92
112705146	XM_025756001.1	AhbHLH053.2	1608	573	190	21.1163	51.07	84.21	-0.376	5.7
112705266	XM_025756101.1	AhbHLH053.3	683	684	227	25.5546	72.16	76.43	-0.349	9.69
112770158	XM_025814571.1	AhbHLH053.4	2360	990	329	37.2378	62.77	78.57	-0.477	4.91
112771750	XM_025816561.2	AhbHLH053.5	1097	696	231	26.0762	69.41	76.8	-0.336	9.66
112772630	XM_025817598.1	AhbHLH053.6	2824	993	330	37.4293	66.48	78	-0.425	5.44
112698324	XM_025751623.1	AhbHLH054.1	2060	1131	376	42.6058	52.16	68.67	-0.809	5.05
112705103	XM_025755961.1	AhbHLH054.2	1696	582	193	21.781	59.36	71.19	-0.991	5.44
112754239	XM_025801812.2	AhbHLH054.3	2176	1140	379	42.9884	50.78	72.01	-0.739	4.84
112764015	XM_025809535.1	AhbHLH054.4	2779	819	272	30.8312	51.54	64.85	-0.836	4.79
112734492	XM_025783835.1	AhbHLH057.1	4047	1341	446	50.0255	64.46	72.78	-0.786	6.13
112695254	XM_025747519.2	AhbHLH057.2	2164	924	307	35.0584	63.04	84.46	-0.755	6
112726601	XM_025776049.2	AhbHLH057.3	3998	1341	446	50.0395	65.26	72.35	-0.796	6.04
112759031	XM_025807845.1	AhbHLH057.4	15930	1047	348	39.8759	58.9	77.9	-0.797	6.42
112737520	XM_025787460.2	AhbHLH059.1	4758	930	309	32.5097	48.92	77.83	-0.279	5.63
112710959	XM_025763463.2	AhbHLH059.2	17882	1113	370	40.3342	61.86	73.57	-0.604	6.32
112726957	XM_025776539.1	AhbHLH059.3	4749	927	308	32.4567	49.76	78.38	-0.275	5.63
114924986	XM_029291237.1	AhbHLH059.4	2951	525	174	19.1742	30.2	97.13	-0.24	10.14
112755710	XM_025803974.2	AhbHLH059.5	4254	915	304	32.1415	45.18	78.45	-0.32	5.9
112776302	XM_025820403.2	AhbHLH059.6	8526	1089	362	39.3623	63.06	77.35	-0.49	6.21
112791704	XM_025834638.2	AhbHLH161.1	2019	1014	337	37.9517	60.91	68.81	-0.611	4.69
112799995	XM_025842017.2	AhbHLH145.1	2120	1050	349	39.4145	59.59	77.11	-0.572	5.16
112703314	XM_025754712.2	AhbHLH161.2	3177	1077	358	40.8163	64.54	67.49	-0.774	4.74
112706282	XM_025757507.2	AhbHLH145.2	2993	1032	343	39.2441	69.1	75.31	-0.541	4.96
112733809	XM_025782896.2	AhbHLH145.3	2219	1044	347	39.1159	56.67	69.08	-0.651	4.7
112747381	XM_025795362.2	AhbHLH061.6	2120	1050	349	39.4145	59.59	77.11	-0.572	5.16
112765726	XM_025811586.2	AhbHLH061.7	2579	1074	357	40.7802	63.5	66.86	-0.779	4.71
112766239	XM_025812137.2	AhbHLH061.8	2849	1029	342	38.986	69.99	75.82	-0.516	4.89
112788981	XM_025830669.2	AhbHLH063.1	3011	1050	349	38.7849	62.59	73.18	-0.48	6.1
112703129	XM_025754452.1	AhbHLH063.2	2455	1194	397	43.3705	59.81	63.45	-0.531	7.08
112736891	XM_025786555.2	AhbHLH063.3	3066	1050	349	38.7559	59.21	73.18	-0.47	6.1
112764491	XM_025810129.2	AhbHLH063.4	2304	1188	395	43.1472	61.66	63.77	-0.546	7.07
112790234	XM_025832535.2	AhbHLH068.1	3997	1065	354	38.3715	59.31	58.11	-0.679	6.11
112802117	XM_025845169.2	AhbHLH068.2	5376	1038	345	37.5065	62.16	63.3	-0.694	6.49
112738093	XM_025788382.2	AhbHLH068.3	3735	939	312	33.7595	57.14	60.32	-0.629	6
112751232	XM_025800298.2	AhbHLH068.4	5597	1053	350	38.1922	62.44	61.57	-0.732	6.45
112800024	XM_025842058.2	AhbHLH071.1	1566	1011	336	37.9459	57.73	76.34	-0.58	6.28
112747411	XM_025795402.2	AhbHLH071.2	1566	1011	336	37.9459	57.73	76.34	-0.58	6.28
112708203	XM_025760377.2	AhbHLH072.1	10567	1275	424	47.4004	58.83	62.62	-0.746	9.31
112782948	XM_025825631.2	AhbHLH072.2	4486	1302	433	48.5408	62.13	62.66	-0.757	9.16
112697717	XM_025751019.2	AhbHLH074.1	4217	1278	425	46.026	54.86	62.14	-0.616	5.56
112706399	XM_025757696.2	AhbHLH074.2	3066	1182	393	42.8498	62.94	68.45	-0.656	5.85
112756008	XM_025804393.2	AhbHLH074.3	4134	1278	425	46.027	57.87	62.14	-0.612	5.65
112767089	XM_025812966.2	AhbHLH074.4	3417	1143	380	41.4491	59.3	69.26	-0.674	5.74
112710292	XM_025762452.1	AhbHLH078.1	3544	1746	581	63.622	57.99	57.93	-0.808	6.45
112776165	XM_025820203.2	AhbHLH078.2	3210	1737	578	63.2927	58.24	58.24	-0.799	6.45
112707460	XM_025759205.2	AhbHLH080.1	3366	1245	414	46.4453	63.75	59.32	-0.836	8.37
112707715	XM_025759621.2	AhbHLH080.2	4085	1203	400	44.3387	49.06	55.38	-0.895	8.69
112770922	XM_025815405.2	AhbHLH080.3	3550	1293	430	48.2582	62.91	58.49	-0.859	7.7
112772132	XM_025817013.2	AhbHLH080.4	4115	1224	407	44.6441	49.66	53.22	-0.881	8.94
112789503	XM_025831433.2	AhbHLH081.1	3554	654	217	24.1737	68.6	60.18	-0.814	6.34
112737430	XM_025787337.2	AhbHLH081.2	3746	648	215	23.9264	67.37	60.74	-0.822	6.34
112700486	XM_025751781.2	AhbHLH082.1	4060	1218	405	43.2652	46.21	66.1	-0.556	5.7
112723418	XM_025774798.2	AhbHLH082.2	3994	1224	407	43.5034	45.01	65.77	-0.572	5.7
112711907	XM_025764640.1	AhbHLH084.1	1742	975	324	36.2859	52.01	82.81	-0.528	6.47
112709525	XM_029289060.1	AhbHLH084.2	1188	894	297	32.9786	69.48	67.71	-0.643	5.19
112779484	XM_025823776.2	AhbHLH084.3	1232	894	297	33.0067	71.06	67.71	-0.643	5.21
112779813	XM_025824164.2	AhbHLH084.4	1804	909	302	33.7035	57.99	74.97	-0.69	5.14
112791621	XM_025834530.1	AhbHLH086.1	1700	987	328	36.7239	66.45	66.31	-0.767	6.41
112733687	XM_025782727.2	AhbHLH086.2	1681	987	328	36.6668	67.88	67.8	-0.752	6.03
112777299	XM_025821642.1	AhbHLH086.3	1814	378	125	13.9452	63	88.16	-0.55	9.71
112703080	XM_025754395.1	AhbHLH087.1	1746	1416	471	52.537	48.25	59.28	-0.772	6.49
112710026	XM_025762093.2	AhbHLH087.2	2449	1107	368	41.6609	47.97	63.15	-0.822	5.45
112771040	XM_025815607.2	AhbHLH087.3	1769	1425	474	52.6942	47.7	60.38	-0.747	6.35
112779665	XM_025824002.2	AhbHLH087.4	2472	1113	370	41.819	47.55	63.86	-0.832	5.61
112791793	XM_025834758.2	AhbHLH090.1	2908	1446	481	54.069	50.88	73.76	-0.555	5.77
112733907	XM_025783017.2	AhbHLH090.2	3074	1443	480	54.008	52.56	74.12	-0.566	5.93
112802446	XM_025845713.2	AhbHLH091.1	2195	858	285	32.5353	42.78	80.28	-0.812	6.22
112792431	XM_025835671.2	AhbHLH091.2	2084	1557	518	57.7597	46.65	76.39	-0.593	5.59
112796483	XM_025838948.2	AhbHLH091.3	3367	1464	487	54.2069	44.82	71.25	-0.66	5.13
112723712	XM_025775163.2	AhbHLH091.4	2447	1356	451	51.2135	47.56	79.02	-0.72	5.37
112734648	XM_025784057.2	AhbHLH091.5	2324	1557	518	57.7597	46.65	76.39	-0.593	5.59
112741798	XM_025790909.2	AhbHLH091.6	3418	1464	487	54.2049	44.01	71.46	-0.655	5.13
112744385	XM_029292348.1	AhbHLH091.7	4954	438	145	16.3168	36.81	82.14	-0.35	9.57
112751503	XM_025800660.1	AhbHLH093.1	2675	528	175	19.405	47.54	84.69	-0.431	4.78
112797149	XM_025839954.2	AhbHLH093.2	3342	471	156	17.2894	53.79	94.29	-0.403	4.8
112702314	XM_025753298.2	AhbHLH093.3	1890	489	162	18.0082	43.34	89.69	-0.41	5.46
112715284	XM_025767033.1	AhbHLH093.4	2640	504	167	18.5689	38.44	91.08	-0.402	4.89
112728129	XM_025778143.2	AhbHLH093.5	2901	549	182	20.3431	47.87	81.43	-0.596	5.09
112740546	XM_025789209.2	AhbHLH093.6	3839	471	156	17.3075	51.22	91.79	-0.415	4.8
112767191	XM_025813076.2	AhbHLH093.7	2057	489	162	18.0784	43.97	90.93	-0.394	5.47
112784873	XM_025828207.1	AhbHLH093.8	2672	501	166	18.3597	35.49	91.63	-0.367	4.87
112704712	XM_025755739.2	AhbHLH095.1	1440	528	175	19.1712	42.2	95.89	-0.027	6.17
112718248	XM_025770083.2	AhbHLH095.2	4535	936	311	35.397	57.9	71.83	-0.632	6.38
112722025	XM_025773011.2	AhbHLH095.3	1300	522	173	19.0281	45.54	96.99	-0.034	6.75
112783788	XM_025826862.2	AhbHLH095.4	4323	918	305	34.7213	60.88	72.3	-0.641	6.56
112695499	XM_025747851.2	AhbHLH096.1	1383	834	277	31.3474	55.46	76.35	-0.617	5.47
112703222	XM_025754576.2	AhbHLH096.2	3060	999	332	36.9515	50.84	76.33	-0.492	6.06
112706206	XM_025757383.2	AhbHLH096.3	1870	978	325	35.758	59.8	72.68	-0.488	7.22
112710872	XM_025763314.2	AhbHLH096.4	2380	912	303	34.1936	58.32	73.07	-0.641	9.3
112758169	XM_025806767.2	AhbHLH096.5	1668	870	289	32.9331	55.47	75.88	-0.653	5.2
112765920	XM_025811789.2	AhbHLH096.6	2365	1002	333	36.7329	59.9	70.63	-0.534	6.56
112766411	XM_025812303.2	AhbHLH096.7	4910	999	332	36.8193	51.88	76.36	-0.483	6.06
112779414	XM_025823658.2	AhbHLH096.8	2324	912	303	34.1525	56.68	73.4	-0.619	9.15
112802718	XM_025846054.1	AhbHLH097.1	2980	1371	456	51.4757	63.95	72.52	-0.679	5.2
112750491	XM_025799234.2	AhbHLH097.2	3270	1383	460	51.828	62.91	71.04	-0.673	5.2
112698299	XM_025751604.2	AhbHLH098.1	3297	849	282	31.2918	64.1	92.94	-0.299	5.84
112705948	XM_025756990.2	AhbHLH098.2	2765	981	326	35.4584	64.02	90.71	-0.292	5.88
112754102	XM_025801691.2	AhbHLH098.3	3708	864	287	31.9687	66.44	90.66	-0.306	6.72
112765626	XM_025811514.2	AhbHLH098.4	3274	972	323	35.2712	64.18	91.83	-0.289	5.88
112695966	XM_025748516.2	AhbHLH100.1	1167	717	238	27.215	63.27	88.15	-0.408	6.42
112759063	XM_025807889.1	AhbHLH100.2	1597	702	233	26.8066	66.08	88.76	-0.416	6.35
112801687	XM_025844583.1	AhbHLH102.1	6128	1017	338	36.9198	62.21	65.8	-0.78	6.02
112750435	XM_025799148.1	AhbHLH102.2	6160	1017	338	36.9058	62.86	65.5	-0.78	6.02
112711292	XM_025763910.2	AhbHLH104.1	2535	672	223	25.0945	68.75	67.85	-0.741	6.33
112775904	XM_025819805.2	AhbHLH104.2	2630	663	220	24.8371	68.03	66.14	-0.782	6.4
112789951	XM_025832140.1	AhbHLH105.1	3209	711	236	25.7553	55.56	74.49	-0.558	8.45
112714735	XM_025766392.2	AhbHLH105.2	1614	690	229	25.3367	51.3	74.15	-0.721	7.8
112737825	XM_025787952.2	AhbHLH105.3	3470	711	236	25.7874	56.08	73.26	-0.568	8.45
112784077	XM_025827189.2	AhbHLH105.4	1565	672	223	24.777	51.38	76.14	-0.723	7.88
112716630	XM_025768583.1	AhbHLH106.1	1391	717	238	26.566	64.54	84.54	-0.576	7.86
112785000	XM_025828397.2	AhbHLH106.2	1589	717	238	26.579	62.02	84.96	-0.567	8.46
112791554	XM_025834430.2	AhbHLH107.1	4636	777	258	28.9838	49.51	84.34	-0.519	7.59
112704113	XM_025755658.2	AhbHLH107.2	2463	789	262	28.8475	46.57	70.08	-0.609	8.84
112707188	XM_025758820.2	AhbHLH107.3	2563	819	272	30.0932	60.55	88.31	-0.325	8.61
112726658	XM_025776140.2	AhbHLH107.4	2521	819	272	30.1073	61.11	88.31	-0.327	8.82
112733590	XM_025782607.1	AhbHLH107.5	3612	777	258	28.9447	52.32	85.85	-0.504	7.04
112762547	XM_025808421.2	AhbHLH107.6	2426	801	266	29.2359	49.74	69.02	-0.622	8.24
112695653	XM_025748081.2	AhbHLH109.1	2267	1482	493	54.6618	47.46	67.87	-0.645	6.04
112710631	XM_025762940.1	AhbHLH109.2	2543	1170	389	43.1609	51.57	71.26	-0.639	9.1
112757529	XM_025806099.2	AhbHLH109.3	2462	1482	493	54.577	47.16	71.24	-0.573	6.28
112779460	XM_025823734.2	AhbHLH109.4	2847	1158	385	42.9246	50.37	68.16	-0.664	9.1
112698127	XM_025751522.2	AhbHLH110.1	5870	1101	366	40.753	63.12	62.9	-0.794	6.67
112705567	XM_025756426.2	AhbHLH110.2	3722	1173	390	42.5788	61.82	56.79	-0.668	7.14
112757346	XM_025805936.2	AhbHLH110.3	5418	1131	376	41.8873	58.75	64.34	-0.77	6.69
112767175	XM_025813062.2	AhbHLH110.4	4012	1239	412	44.807	63.23	53.06	-0.689	6.72
112712686	XM_025765622.2	AhbHLH111.1	4872	1530	509	56.51	43.46	61.32	-0.814	6.53
112776647	XM_025820875.2	AhbHLH111.2	4143	1557	518	57.7214	44.88	58.55	-0.858	6.66
112791361	XM_025834163.2	AhbHLH112.1	3524	1401	466	51.7322	66.66	59.23	-0.648	6.06
112714714	XM_025766375.1	AhbHLH112.2	2572	1344	447	48.6867	51.7	55.64	-0.493	4.8
112728646	XM_025778870.2	AhbHLH112.3	3003	1296	431	47.7288	64.08	60.86	-0.637	5.71
112784800	XM_025828128.2	AhbHLH112.4	2730	1335	444	48.2271	57.36	56.69	-0.498	4.81
112711948	XM_025764703.2	AhbHLH113.1	2182	846	281	30.8363	51.81	65.62	-0.674	6.92
112779564	XM_025823878.2	AhbHLH113.2	2360	816	271	29.538	52.52	67.34	-0.597	6.66
112707031	XM_025758584.2	AhbHLH115.1	2306	786	261	29.3707	42.13	80.38	-0.438	6.25
112772203	XM_025817104.2	AhbHLH115.2	2288	786	261	29.3717	43.03	80.38	-0.43	6.25
112697118	XM_025750145.2	AhbHLH116.1	8883	1521	506	55.5549	55.74	76.13	-0.283	5.48
112697119	XM_025750153.2	AhbHLH116.2	3915	1443	480	51.8475	53.96	76.04	-0.362	5.23
112710728	XM_025763116.2	AhbHLH116.3	7300	1227	408	44.488	51.91	72.92	-0.416	4.9
112733441	XM_029291714.1	AhbHLH116.4	3089	480	159	17.53	58.97	80.25	-0.503	6.82
112755016	XM_025802881.2	AhbHLH116.5	3890	1443	480	51.8355	51.41	76.46	-0.356	5.29
112779394	XM_025823630.2	AhbHLH116.6	6115	1230	409	44.8446	52.02	74.16	-0.405	5.05
112779231	XM_029296007.1	AhbHLH116.7	4069	384	127	14.2986	65.25	86.06	-0.576	9.48
112789215	XM_025831018.2	AhbHLH121.1	2939	840	279	30.9855	50.25	59.82	-0.981	7.7
112800349	XM_025842582.2	AhbHLH121.2	2129	1140	379	41.9251	61.95	60.58	-0.821	8.98
112737123	XM_025786896.2	AhbHLH121.3	2955	840	279	30.9855	50.25	59.82	-0.981	7.7
112747741	XM_025795930.2	AhbHLH121.4	2129	1140	379	41.9251	61.95	60.58	-0.821	8.98
112788850	XM_025830493.2	AhbHLH122.1	3981	1398	465	51.1006	61.85	58.82	-0.784	6.5
112706635	XM_025758041.2	AhbHLH122.2	3256	1200	399	44.6302	59.36	60.65	-0.842	5.75
112736754	XM_025786340.2	AhbHLH122.3	4104	1392	463	50.8342	59.51	58.23	-0.769	6.38
112771762	XM_025816578.2	AhbHLH122.4	3234	1209	402	44.9274	59.36	61.17	-0.866	5.68
112789977	XM_025832173.2	AhbHLH123.1	4978	1167	388	42.9506	56.64	51.8	-0.719	7.15
112707290	XM_025758965.2	AhbHLH123.2	4492	1428	475	51.8077	63.26	45.79	-0.846	6.55
112737848	XM_029291510.1	AhbHLH123.3	4262	1260	419	46.3552	60.74	54.22	-0.712	6.27
112772433	XM_029295326.1	AhbHLH123.4	4618	1491	496	54.488	59.91	48.19	-0.82	8.82
112712396	XM_029289070.1	AhbHLH128.1	3882	1023	340	35.8505	69.48	60.59	-0.596	8.14
112776078	XM_025820054.2	AhbHLH128.2	4132	1017	338	35.7306	72.06	62.4	-0.532	8.84
112746431	XM_025794946.1	AhbHLH130.1	3146	1224	407	44.2381	53.46	60.15	-0.718	9.24
112696078	XM_025748675.2	AhbHLH130.2	4386	1014	337	37.758	56.83	49.82	-0.858	9.81
112727651	XM_025777510.2	AhbHLH130.3	3264	1242	413	44.7957	52.75	60.46	-0.722	9.27
112758816	XM_025807593.1	AhbHLH130.4	4551	1017	338	37.8228	57.11	48.52	-0.862	9.68
112799937	XM_025841931.2	AhbHLH131.1	3035	675	224	25.6897	56.86	70.09	-0.838	10.1
112747318	XM_025795272.2	AhbHLH131.2	3035	675	224	25.6897	56.86	70.09	-0.838	10.1
112703662	XM_025755214.2	AhbHLH133.1	1412	600	199	22.2532	43.08	76.88	-0.583	8.93
112709916	XM_025761911.2	AhbHLH133.2	5833	1026	341	37.5666	47.59	67.48	-0.691	7.76
112771526	XM_025816295.2	AhbHLH133.3	1274	567	188	21.2799	42.53	63.78	-0.813	8.9
112779427	XM_025823694.2	AhbHLH133.4	6428	1047	348	38.3113	47.94	66.12	-0.734	7.76
112794467	XM_025836476.1	AhbHLH134.1	1313	285	94	10.5789	67.66	99.57	-0.594	9.5
112716384	XM_025768293.2	AhbHLH134.2	2697	279	92	10.5078	77.1	102.83	-0.626	7.94
112744483	XM_025794133.1	AhbHLH134.3	1388	285	94	10.5929	63.56	99.57	-0.593	9.5
112785248	XM_025828704.2	AhbHLH134.4	2422	279	92	10.5078	77.1	102.83	-0.626	7.94
112782813	XM_025825454.2	AhbHLH135.1	1742	273	90	10.1905	73.16	100.78	-0.59	7.95
112771534	XM_025816305.1	AhbHLH135.2	874	279	92	10.0164	55.15	95.54	-0.252	7.94
112800901	XM_025843350.2	AhbHLH135.3	1961	282	93	10.4148	76.08	99.68	-0.478	9.03
112724029	XM_025775335.2	AhbHLH135.4	1951	273	90	10.1945	68.88	100.78	-0.58	7.95
112736073	XM_025785427.2	AhbHLH135.5	832	279	92	9.97429	54.87	94.46	-0.278	7.94
112790978	XM_025833625.2	AhbHLH137.1	2971	1239	412	45.3709	49.52	60.8	-0.764	6.31
112708119	XM_025760259.2	AhbHLH137.2	3438	1137	378	42.494	50.67	63.68	-0.802	7.69
112732895	XM_025781713.2	AhbHLH137.3	2996	1257	418	45.9725	48.39	61.34	-0.745	6.2
112748284	XM_025796503.1	AhbHLH140	5110	1215	404	46.1419	52.48	101.78	-0.134	5.37
112797954	XM_029298034.1	AhbHLH141.1	2956	999	332	37.2561	54.78	67.8	-0.857	5.56
112744652	XM_025794334.2	AhbHLH141.2	2926	999	332	37.2681	55.83	66.63	-0.857	5.5
112791298	XM_025834076.2	AhbHLH143.1	3401	1026	341	38.0936	49.85	66.95	-0.7	5.47
112703245	XM_025754605.2	AhbHLH143.2	3710	1095	364	40.1023	51	66.73	-0.758	5.11
112706224	XM_025757407.2	AhbHLH143.3	3145	1101	366	40.3699	47.27	61.31	-0.714	5.23
112714822	XM_025766501.2	AhbHLH143.4	3343	1062	353	38.7419	59.56	69.89	-0.617	4.73
112717827	XM_025769761.1	AhbHLH143.5	1809	657	218	24.0524	59.62	62.2	-0.83	4.87
112733354	XM_025782287.2	AhbHLH143.6	3404	1026	341	38.0265	49.04	67.24	-0.701	5.4
112762597	XM_025808475.2	AhbHLH143.7	5818	1101	366	40.1676	46.15	59.97	-0.738	5.12
112764509	XM_025810156.2	AhbHLH143.8	3829	1098	365	40.2015	51.17	67.62	-0.738	5.27
112786717	XM_025830089.2	AhbHLH143.9	3573	1050	349	38.5436	60.78	68.45	-0.683	4.79
112792375	XM_025835589.2	AhbHLH144.1	2750	711	236	26.4758	49.59	60.68	-0.63	4.89
112734585	XM_025783962.2	AhbHLH144.2	2696	711	236	26.4588	52.58	61.1	-0.629	4.96
112697893	XM_025751269.2	AhbHLH146.1	813	483	160	17.8692	44.52	78.62	-0.496	5.18
112723577	XM_025774994.2	AhbHLH146.2	749	480	159	17.7541	44.5	77.3	-0.514	5.56
112703148	XM_025754481.2	AhbHLH147.1	1060	642	213	23.4293	53.46	81.17	-0.59	11.63
112796316	XM_025838696.2	AhbHLH147.2	1115	672	223	24.5885	59.71	79.15	-0.693	11.82
112723183	XM_025774444.2	AhbHLH147.3	1074	636	211	23.2411	53.87	82.42	-0.578	11.63
112741630	XM_025790662.2	AhbHLH147.4	1131	675	224	24.7157	60.35	78.79	-0.699	11.82
112695590	XM_025747988.2	AhbHLH149.1	942	579	192	21.4449	68.24	80.83	-0.631	11.43
112710715	XM_025763098.2	AhbHLH149.2	1039	645	214	23.4779	62.18	76.73	-0.631	11.18
112758544	XM_025807249.2	AhbHLH149.3	952	579	192	21.4308	72.21	78.8	-0.672	11.59
112777197	XM_025821501.2	AhbHLH149.4	1075	645	214	23.4749	64.18	78.55	-0.607	11.29
112780051	XM_025824396.1	AhbHLH151	1263	375	124	13.8599	43.87	85.48	-0.555	11.55
112715472	XM_025767236.2	AhbHLH153.1	3733	618	205	23.2458	49.16	78.98	-0.206	8.62
112783219	XM_025826037.2	AhbHLH153.2	3763	561	186	20.7089	51.99	82.37	-0.182	8.73
112738200	XM_025788543.2	AhbHLH155.1	7453	2226	741	82.3312	57.04	78.42	-0.413	6
112796912	XM_025839589.2	AhbHLH155.2	6256	1989	662	74.3862	43.26	78.2	-0.409	5.54
112727025	XM_025776620.2	AhbHLH155.3	7432	2226	741	82.3012	56.23	78.42	-0.411	6
112743530	XM_025792775.2	AhbHLH155.4	6246	1989	662	74.255	41.91	79.23	-0.4	5.59
112789532	XM_025831462.2	AhbHLH156.1	6360	2760	919	100.146	45.92	79.78	-0.326	6.19
112706954	XM_025758491.2	AhbHLH156.2	6172	2787	928	100.146	40.9	74.88	-0.327	6.37
112737459	XM_025787371.2	AhbHLH156.3	6314	2724	907	98.7808	45.66	79.43	-0.328	6.06
112771631	XM_025816415.2	AhbHLH156.4	6209	2787	928	100.289	42.12	75.51	-0.334	6.23
112709220	XM_025761118.1	AhbHLH157.1	2242	1473	490	55.256	54.46	71.24	-0.571	4.69
112721003	XM_025772095.2	AhbHLH157.2	11532	3501	1166	133.364	47.44	80.66	-0.498	6.07
112699125	XM_025751687.2	AhbHLH159.1	923	510	169	19.4217	69.18	77.4	-0.7	10.42
112723493	XM_029290362.1	AhbHLH159.2	948	510	169	19.3936	69.18	76.27	-0.714	10.42
112719687	XM_025770340.2	AhbHLH161.1	1395	285	94	10.614	94.17	105.74	-0.506	5.6
112696188	XM_025748808.2	AhbHLH161.2	3256	963	320	35.4553	47.66	69.84	-0.62	4.83
112729329	XM_025779578.2	AhbHLH161.3	1053	282	93	10.628	92.26	103.76	-0.63	5.61
112758955	XM_029293509.1	AhbHLH161.4	3422	963	320	35.3671	45.9	71.06	-0.609	4.83
112769661	XM_029294883.1	AhbHLH161.5	1574	516	171	19.4583	39.7	106.08	-0.025	4.68
112750253	XM_029292682.1	AhbHLH162.1	1635	603	200	23.0387	75.56	91	-0.582	9.44
112735810	XM_025785298.2	AhbHLH162.10	1511	669	222	25.2238	50.55	90.9	-0.464	5.8
112735812	XM_025785300.1	AhbHLH162.11	1567	669	222	25.6415	67.68	91.76	-0.669	8.5
112750699	XM_025799512.2	AhbHLH162.12	2286	582	193	22.5251	41.98	88.34	-0.516	9.22
112771661	XM_025816453.2	AhbHLH162.13	1204	684	227	25.9655	52.96	83.66	-0.653	6.72
112772117	XM_025817004.2	AhbHLH162.14	1841	609	202	22.9854	49.49	89.36	-0.518	7.11
112786873	XM_025830243.1	AhbHLH162.15	1753	594	197	22.3886	41.92	82.13	-0.497	9.13
112769844	XM_025814306.2	AhbHLH162.2	1399	663	220	25.0687	46.65	89.5	-0.462	5.89
112772648	XM_025817619.1	AhbHLH162.3	549	453	150	17.1849	63.34	90.4	-0.472	8.51
114924007	XM_025831868.2	AhbHLH162.4	2676	666	221	25.3501	66.68	92.22	-0.578	6.67
112802558	XM_025845822.2	AhbHLH162.5	2092	582	193	22.5272	37.05	86.32	-0.516	9.32
112708404	XM_025760566.1	AhbHLH162.6	1914	609	202	23.0113	49.7	89.36	-0.537	7.11
112708405	XM_025760567.2	AhbHLH162.7	1245	684	227	26.0256	53.56	82.38	-0.649	7.03
112714580	XM_025766199.2	AhbHLH162.8	1781	543	180	20.5677	47.87	79.61	-0.473	9.11
112727983	XM_025777946.2	AhbHLH162.9	1619	657	218	25.3832	75.85	90.28	-0.667	6.38

## Sheet:  Table S2
Table S2. Members of the 14 groups of the bHLH gene family in peanut (AhbHLH) and Arabidopsis thaliana (AtbHLH)
Groups	Peanut		Arabidopsis
	Gene ID	Gene name	Gene ID	Gene name
I	112802762	AhbHLH036.1	AT5G51780	bHLH036
	112802763	AhbHLH036.2	AT3G56970	bHLH038
	112711711	AhbHLH036.3	AT3G56980	bHLH039
	112751690	AhbHLH036.4	AT3G06120	bHLH045
	112751692	AhbHLH036.5	AT1G12540	bHLH055
	112776997	AhbHLH036.6	AT4G01460	bHLH057
	112794160	AhbHLH045.1	AT3G61950	bHLH067
	112741169	AhbHLH045.2	AT2G46810	bHLH070
	112734492	AhbHLH057.1	AT5G46690	bHLH071
	112695254	AhbHLH057.2	AT5G43650	bHLH092
	112726601	AhbHLH057.3	AT1G22490	bHLH094
	112759031	AhbHLH057.4	AT1G72210	bHLH096
	112800024	AhbHLH071.1	AT3G24140	bHLH097
	112747411	AhbHLH071.2	AT5G53210	bHLH098
	112695499	AhbHLH096.1	AT5G65320	bHLH099
	112703222	AhbHLH096.2	AT2G41240	bHLH100
	112706206	AhbHLH096.3	AT5G04150	bHLH101
	112710872	AhbHLH096.4	AT3G22100	bHLH117
	112758169	AhbHLH096.5	AT4G25400	bHLH118
	112765920	AhbHLH096.6	AT5G51790	bHLH120
	112766411	AhbHLH096.7	AT1G62975	bHLH125
	112779414	AhbHLH096.8	AT4G25410	bHLH126
	112802718	AhbHLH097.1
	112750491	AhbHLH097.2
	112698299	AhbHLH098.1
	112705948	AhbHLH098.2
	112754102	AhbHLH098.3
	112765626	AhbHLH098.4
	112695966	AhbHLH100.1
	112759063	AhbHLH100.2
II	112796483	AhbHLH091.3	AT2G31220	bHLH010
	112741798	AhbHLH091.6	AT1G06170	bHLH089
	112802446	AhbHLH091.1	AT2G31210	bHLH091
	112723712	AhbHLH091.4	AT2G31215	bHLH138
	112792431	AhbHLH091.2
	112734648	AhbHLH091.5
	112744385	AhbHLH091.7
III	112713101	AhbHLH021.1	AT5G41315	bHLH001
	112775098	AhbHLH021.2	AT1G63650	bHLH002
	112708381	AhbHLH029.1	AT4G16430	bHLH003
	112771854	AhbHLH029.2	AT4G17880	bHLH004
	112697501	AhbHLH035.1	AT5G46760	bHLH005
	112796627	AhbHLH035.2	AT1G32640	bHLH006
	112723606	AhbHLH035.3	AT4G00480	bHLH012
	112741912	AhbHLH035.4	AT1G01260	bHLH013
	112791793	AhbHLH090.1	AT4G00870	bHLH014
	112733907	AhbHLH090.2	AT2G46510	bHLH017
	112797149	AhbHLH093.2	AT2G16910	bHLH021
	112702314	AhbHLH093.3	AT4G21330	bHLH022
	112715284	AhbHLH093.4	AT4G29930	bHLH027
	112740546	AhbHLH093.6	AT5G46830	bHLH028
	112767191	AhbHLH093.7	AT2G28160	bHLH029
	112784873	AhbHLH093.8	AT1G12860	bHLH033
	112751503	AhbHLH093.1	AT5G57150	bHLH035
	112728129	AhbHLH093.5	AT4G09820	bHLH042
	112729467	AhbHLH022	AT5G10570	bHLH061
	112790992	AhbHLH033.1	AT1G10610	bHLH090
	112708109	AhbHLH033.2	AT5G65640	bHLH093
	112732910	AhbHLH033.3	AT1G49770	bHLH095
	112772589	AhbHLH033.4	AT3G26744	bHLH116
	112791704	AhbHLH061.1	AT4G38071	bHLH131
	112799995	AhbHLH061.2
	112703314	AhbHLH061.3
	112706282	AhbHLH061.4
	112733809	AhbHLH061.5
	112747381	AhbHLH061.6
	112765726	AhbHLH061.7
	112766239	AhbHLH061.8
	112697118	AhbHLH116.1
	112697119	AhbHLH116.2
	112710728	AhbHLH116.3
	112733441	AhbHLH116.4
	112755016	AhbHLH116.5
	112779394	AhbHLH116.6
	112779231	AhbHLH116.7
	112730361	AhbHLH012.1
	112726262	AhbHLH012.2
	112790889	AhbHLH001.1
	112801471	AhbHLH001.2
	112732736	AhbHLH001.3
	112749663	AhbHLH001.4
	112696201	AhbHLH042.1
	112728421	AhbHLH042.2
	112754542	AhbHLH042.3
	112737887	AhbHLH003.1
	112726993	AhbHLH003.2
	112763052	AhbHLH003.3
	112795694	AhbHLH004.1
	112800012	AhbHLH004.2
	112719756	AhbHLH004.3
	112747397	AhbHLH004.4
	112695303	AhbHLH013.1
	112758465	AhbHLH013.2
	112734183	AhbHLH014.1
	112695268	AhbHLH014.2
	112726561	AhbHLH014.3
	112759001	AhbHLH014.4
	112704712	AhbHLH095.1
	112722025	AhbHLH095.3
	112718248	AhbHLH095.2
	112783788	AhbHLH095.4
IV	112791340	AhbHLH018.1	AT4G36060	bHLH011
	112714756	AhbHLH018.2	AT2G22750	bHLH018
	112728668	AhbHLH018.3	AT2G22760	bHLH019
	112784959	AhbHLH018.4	AT2G22770	bHLH020
	112801007	AhbHLH019.1	AT4G37850	bHLH025
	112801016	AhbHLH019.2	AT3G23210	bHLH034
	112800439	AhbHLH019.3	AT5G56960	bHLH041
	112800440	AhbHLH019.4	AT3G47640	bHLH047
	112720570	AhbHLH019.5	AT4G14410	bHLH104
	112723829	AhbHLH019.6	AT5G54680	bHLH105
	112748078	AhbHLH019.7	AT1G51070	bHLH115
	112748090	AhbHLH019.8	AT3G19860	bHLH121
	112797614	AhbHLH020.1
	112703793	AhbHLH020.2
	112703794	AhbHLH020.3
	112703796	AhbHLH020.4
	112709769	AhbHLH020.5
	112712745	AhbHLH020.6
	112712823	AhbHLH020.7
	112712825	AhbHLH020.8
	112744315	AhbHLH020.9
	112770994	AhbHLH020.10
	112770995	AhbHLH020.11
	112772956	AhbHLH020.12
	112775145	AhbHLH020.13
	112779422	AhbHLH020.14
	112779544	AhbHLH020.15
	112779771	AhbHLH020.16
	112800960	AhbHLH025.1
	112800441	AhbHLH025.2
	112720571	AhbHLH025.3
	112748093	AhbHLH025.4
	112776694	AhbHLH041.1
	112790359	AhbHLH041.2
	112724136	AhbHLH041.3
	112710367	AhbHLH047.1
	112722479	AhbHLH047.2
	112711292	AhbHLH104.1
	112775904	AhbHLH104.2
	112789951	AhbHLH105.1
	112714735	AhbHLH105.2
	112737825	AhbHLH105.3
	112784077	AhbHLH105.4
	112707031	AhbHLH115.1
	112772203	AhbHLH115.2
	112789215	AhbHLH121.1
	112800349	AhbHLH121.2
	112737123	AhbHLH121.3
	112747741	AhbHLH121.4
V	112802694	AhbHLH030.1	AT1G68810	bHLH030
	112712710	AhbHLH030.2	AT3G25710	bHLH032
	112712711	AhbHLH030.3	AT2G40200	bHLH051
	112712712	AhbHLH030.4	AT2G41130	bHLH106
	112712713	AhbHLH030.5	AT3G56770	bHLH107
	112750523	AhbHLH030.6
	112779494	AhbHLH030.7
	112701622	AhbHLH051.1
	112702361	AhbHLH051.2
	112718199	AhbHLH051.3
	112764724	AhbHLH051.4
	112782307	AhbHLH051.5
	112716630	AhbHLH106.1
	112785000	AhbHLH106.2
	112791554	AhbHLH107.1
	112704113	AhbHLH107.2
	112707188	AhbHLH107.3
	112726658	AhbHLH107.4
	112733590	AhbHLH107.5
	112762547	AhbHLH107.6
	112799937	AhbHLH131.1
	112747318	AhbHLH131.2
VI	112697893	AhbHLH146.1	AT4G30180	bHLH146
	112723577	AhbHLH146.2	AT3G17100	bHLH147
	112703148	AhbHLH147.1	AT3G06590	bHLH148
	112796316	AhbHLH147.2	AT1G09250	bHLH149
	112723183	AhbHLH147.3	AT3G05800	bHLH150
	112741630	AhbHLH147.4	AT2G47270	bHLH151
	112710715	AhbHLH149.2	AT2G43060	bHLH158
	112777197	AhbHLH149.4	AT4G30410	bHLH159
	112695590	AhbHLH149.1
	112758544	AhbHLH149.3
	112699125	AhbHLH159.1
	112723493	AhbHLH159.2
	112780051	AhbHLH151
VII	112709207	AhbHLH046.1	AT1G09530	bHLH008
	112722628	AhbHLH046.2	AT2G43010	bHLH009
	112801687	AhbHLH102.1	AT2G20180	bHLH015
	112750435	AhbHLH102.2	AT4G00050	bHLH016
	112797954	AhbHLH141.1	AT4G28790	bHLH023
	112744652	AhbHLH141.2	AT4G36930	bHLH024
	112695653	AhbHLH109.1	AT1G02340	bHLH026
	112757529	AhbHLH109.3	AT5G08130	bHLH046
	112695628	AhbHLH008.1	AT4G28800	bHLH056
	112710671	AhbHLH008.2	AT3G59060	bHLH065
	112757971	AhbHLH008.3	AT5G61270	bHLH072
	112775424	AhbHLH008.4	AT5G67110	bHLH073
	112702078	AhbHLH009.1	AT1G69010	bHLH102
	112766525	AhbHLH009.2	AT1G25310	bHLH108
	112729881	AhbHLH015	AT1G68240	bHLH109
	112697399	AhbHLH016.1	AT4G28811	bHLH119
	112755318	AhbHLH016.2	AT2G46970	bHLH124
	112800573	AhbHLH024.1	AT4G28815	bHLH127
	112697820	AhbHLH024.2	AT3G62090	bHLH132
	112748627	AhbHLH024.3	AT5G38860	bHLH141
	112756119	AhbHLH024.4
	112708203	AhbHLH072.1
	112782948	AhbHLH072.2
	112710631	AhbHLH109.2
	112779460	AhbHLH109.4
VIII	112701584	AhbHLH053.1	AT3G50330	bHLH037
	112705146	AhbHLH053.2	AT4G00120	bHLH040
	112770158	AhbHLH053.4	AT5G09750	bHLH043
	112772630	AhbHLH053.6	AT1G30670	bHLH052
	112705266	AhbHLH053.3	AT2G34820	bHLH053
	112771750	AhbHLH053.5	AT1G27740	bHLH054
	112729363	AhbHLH037.5	AT1G66470	bHLH083
	112703080	AhbHLH087.1	AT2G14760	bHLH084
	112710026	AhbHLH087.2	AT4G33880	bHLH085
	112771040	AhbHLH087.3	AT5G37800	bHLH086
	112779665	AhbHLH087.4	AT3G21330	bHLH087
	112798664	AhbHLH037.1	AT5G67060	bHLH088
	112800579	AhbHLH037.2	AT5G43175	bHLH139
	112708317	AhbHLH037.3
	112720480	AhbHLH037.4
	112748646	AhbHLH037.6
	112765405	AhbHLH037.7
	112771186	AhbHLH043.1
	112718289	AhbHLH043.2
	112736011	AhbHLH043.3
	112786161	AhbHLH043.4
	112709525	AhbHLH084.2
	112779484	AhbHLH084.3
	112698324	AhbHLH054.1
	112705103	AhbHLH054.2
	112754239	AhbHLH054.3
	112764015	AhbHLH054.4
	112711907	AhbHLH084.1
	112779813	AhbHLH084.4
	112791621	AhbHLH086.1
	112733687	AhbHLH086.2
	112777299	AhbHLH086.3
IX	112750253	AhbHLH162.1	AT1G35460	bHLH080
	112735810	AhbHLH162.10	AT4G09180	bHLH081
	112735812	AhbHLH162.11	AT1G51140	bHLH122
	112750699	AhbHLH162.12	AT1G05805	bHLH128
	112771661	AhbHLH162.13	AT2G43140	bHLH129
	112772117	AhbHLH162.14	AT2G42280	bHLH130
	112786873	AhbHLH162.15	AT4G20970	bHLH162
	112769844	AhbHLH162.2
	112772648	AhbHLH162.3
	114924007	AhbHLH162.4
	112802558	AhbHLH162.5
	112708404	AhbHLH162.6
	112708405	AhbHLH162.7
	112714580	AhbHLH162.8
	112727983	AhbHLH162.9
	112707460	AhbHLH080.1
	112707715	AhbHLH080.2
	112770922	AhbHLH080.3
	112772132	AhbHLH080.4
	112789503	AhbHLH081.1
	112737430	AhbHLH081.2
	112788850	AhbHLH122.1
	112706635	AhbHLH122.2
	112736754	AhbHLH122.3
	112771762	AhbHLH122.4
	112712396	AhbHLH128.1
	112776078	AhbHLH128.2
	112746431	AhbHLH130.1
	112696078	AhbHLH130.2
	112727651	AhbHLH130.3
	112758816	AhbHLH130.4
X	112790234	AhbHLH068.1	AT4G29100	bHLH068
	112802117	AhbHLH068.2	AT4G21340	bHLH103
	112738093	AhbHLH068.3	AT1G27660	bHLH110
	112751232	AhbHLH068.4	AT1G31050	bHLH111
	112712686	AhbHLH111.1	AT1G61660	bHLH112
	112776647	AhbHLH111.2	AT3G19500	bHLH113
	112791361	AhbHLH112.1	AT4G05170	bHLH114
	112714714	AhbHLH112.2	AT3G20640	bHLH123
	112728646	AhbHLH112.3	AT2G20095	bHLH133
	112784800	AhbHLH112.4	AT1G05710	bHLH153
	112711948	AhbHLH113.1	AT2G31730	bHLH154
	112779564	AhbHLH113.2
	112789977	AhbHLH123.1
	112707290	AhbHLH123.2
	112737848	AhbHLH123.3
	112772433	AhbHLH123.4
	112709916	AhbHLH133.2
	112779427	AhbHLH133.4
	112698127	AhbHLH110.1
	112705567	AhbHLH110.2
	112757346	AhbHLH110.3
	112767175	AhbHLH110.4
	112703662	AhbHLH133.1
	112771526	AhbHLH133.3
	112715472	AhbHLH153.1
	112783219	AhbHLH153.2
XI	112737520	AhbHLH059.1	AT1G03040	bHLH007
	112710959	AhbHLH059.2	AT4G02590	bHLH059
	112726957	AhbHLH059.3	AT2G24260	bHLH066
	114924986	AhbHLH059.4	AT4G30980	bHLH069
	112755710	AhbHLH059.5	AT5G58010	bHLH082
	112776302	AhbHLH059.6
	112700486	AhbHLH082.1
	112723418	AhbHLH082.2
XII	112748872	AhbHLH031.5	AT1G59640	bHLH031
	112695138	AhbHLH031.1	AT1G18400	bHLH044
	112791860	AhbHLH031.2	AT2G42300	bHLH048
	112722425	AhbHLH031.3	AT1G68920	bHLH049
	112733997	AhbHLH031.4	AT1G73830	bHLH050
	112770274	AhbHLH044.1	AT4G36540	bHLH058
	112799797	AhbHLH044.2	AT3G57800	bHLH060
	112738155	AhbHLH044.3	AT3G07340	bHLH062
	112747222	AhbHLH044.4	AT4G34530	bHLH063
	112746266	AhbHLH048.1	AT2G18300	bHLH064
	112696069	AhbHLH048.2	AT1G10120	bHLH074
	112727644	AhbHLH048.3	AT1G25330	bHLH075
	112756335	AhbHLH048.4	AT1G26260	bHLH076
	112795912	AhbHLH049.1	AT3G23690	bHLH077
	112802741	AhbHLH049.2	AT5G48560	bHLH078
	112719736	AhbHLH049.3	AT5G62610	bHLH079
	112748672	AhbHLH049.4	AT5G50915	bHLH137
	112788981	AhbHLH063.1
	112703129	AhbHLH063.2
	112736891	AhbHLH063.3
	112764491	AhbHLH063.4
	112697717	AhbHLH074.1
	112706399	AhbHLH074.2
	112756008	AhbHLH074.3
	112767089	AhbHLH074.4
	112710292	AhbHLH078.1
	112776165	AhbHLH078.2
	112790978	AhbHLH137.1
	112708119	AhbHLH137.2
	112732895	AhbHLH137.3
XIII	112794467	AhbHLH134.1	AT5G15160	bHLH134
	112716384	AhbHLH134.2	AT1G74500	bHLH135
	112744483	AhbHLH134.3	AT5G39860	bHLH136
	112785248	AhbHLH134.4	AT3G47710	bHLH161
	112782813	AhbHLH135.1
	112771534	AhbHLH135.2
	112800901	AhbHLH135.3
	112724029	AhbHLH135.4
	112736073	AhbHLH135.5
	112719687	AhbHLH161.1
	112696188	AhbHLH161.2
	112729329	AhbHLH161.3
	112758955	AhbHLH161.4
	112769661	AhbHLH161.5
XIV	112792375	AhbHLH144.1	AT5G01310	bHLH140
	112791298	AhbHLH143.1	AT5G64340	bHLH142
	112703245	AhbHLH143.2	AT5G09460	bHLH143
	112706224	AhbHLH143.3	AT1G29950	bHLH144
	112714822	AhbHLH143.4	AT5G50010	bHLH145
	112717827	AhbHLH143.5	AT1G22380	bHLH152
	112733354	AhbHLH143.6	AT2G31280	bHLH155
	112762597	AhbHLH143.7	AT2G27230	bHLH156
	112764509	AhbHLH143.8	AT1G64625	bHLH157
	112786717	AhbHLH143.9	AT1G71200	bHLH160
	112734585	AhbHLH144.2
	112748284	AhbHLH140
	112738200	AhbHLH155.1
	112796912	AhbHLH155.2
	112727025	AhbHLH155.3
	112743530	AhbHLH155.4
	112789532	AhbHLH156.1
	112706954	AhbHLH156.2
	112737459	AhbHLH156.3
	112771631	AhbHLH156.4
	112709220	AhbHLH157.1
	112721003	AhbHLH157.2

## Sheet:  Table S3
Table S3. Analysis of the ten conserved motifs of AhbHLH genes in peanut
motif	Logo	E-value	Sites	Width	Sequence
1		3.0e-2364	229	28	HSLAERVRREKISERMKMLQRLVPGCDK
2		3.0e-2522	346	29	MDKASILGDAIKYVKQLQERVQFLEEEKA
3		7.1e-460	130	21	FKVRKEKMGDRITALQQLVSP
4		1.5e-370	157	19	RPGLLVSTMQALDNLGLDV
5		3.4e-342	26	41	NNSVLPFGKSTLDITIVAQMGDRYSMTVKELVKTLRLTILT
6		1.3e-305	32	29	KKDLRSRGLCLVPVSCTLQVGSDNGADYW
7		1.6e-290	59	15	QDYIHVRARRGQATD
8		5.1e-250	15	50	TKRPSAALSPEDLTDTEWYYLVCMSFVFNIGQGLPGKALAKGEPIWLCDA
9		5.5e-230	93	21	EALPEIEARFCDKNVLIRIHC
10		9.8e-222	33	29	VCIPMLDGVVELGTTDKVKEDINLIKHIK

## Sheet:  Table S4
Table S4. Number of basic residues and key amino acid residues in the in the bHLH domain of AhbHLH proteins.
Gene ID	Gene name	Number of basic residues in the basic region	The 9th AA	The 13th AA	The 16th AA	The 17th AA	Group or subgroup
112794160	AhbHLH045.1	3.99947	H	E	R	R	Ia
112741169	AhbHLH045.2	3.99947	H	E	R	R	Ia
112734492	AhbHLH057.1	5	H	E	R	R	Ia
112695254	AhbHLH057.2	5	H	E	R	R	Ia
112726601	AhbHLH057.3	5	H	E	R	R	Ia
112759031	AhbHLH057.4	5	H	E	R	R	Ia
112800024	AhbHLH071.1	5	H	E	R	R	Ia
112747411	AhbHLH071.2	5	H	E	R	R	Ia
112695499	AhbHLH096.1	5	H	E	R	R	Ia
112703222	AhbHLH096.2	5	H	E	R	R	Ia
112706206	AhbHLH096.3	5	H	E	R	R	Ia
112710872	AhbHLH096.4	5	H	E	R	R	Ia
112758169	AhbHLH096.5	5	H	E	R	R	Ia
112765920	AhbHLH096.6	5	H	E	R	R	Ia
112766411	AhbHLH096.7	5	H	E	R	R	Ia
112779414	AhbHLH096.8	5	H	E	R	R	Ia
112802718	AhbHLH097.1	5	H	E	R	R	Ia
112750491	AhbHLH097.2	5	H	E	R	R	Ia
112698299	AhbHLH098.1	5	H	E	R	R	Ia
112705948	AhbHLH098.2	5.00118	H	E	R	R	Ia
112754102	AhbHLH098.3	5	H	E	R	R	Ia
112765626	AhbHLH098.4	5.00118	H	E	R	R	Ia
112750253	AhbHLH162.1	8	R	E	R	R	Ib
112735810	AhbHLH162.10	5.999	R	E	R	R	Ib
112735812	AhbHLH162.11	8	R	E	R	R	Ib
112750699	AhbHLH162.12	5.999	R	E	R	R	Ib
112771661	AhbHLH162.13	5.999	R	E	R	R	Ib
112772117	AhbHLH162.14	5.999	R	E	R	R	Ib
112786873	AhbHLH162.15	5.999	R	E	R	R	Ib
112769844	AhbHLH162.2	5.999	R	E	R	R	Ib
112772648	AhbHLH162.3	6.999	R	E	R	R	Ib
114924007	AhbHLH162.4	6.999	R	E	R	R	Ib
112802558	AhbHLH162.5	5.999	R	E	R	R	Ib
112708404	AhbHLH162.6	5.999	R	E	R	R	Ib
112708405	AhbHLH162.7	5.999	R	E	R	R	Ib
112714580	AhbHLH162.8	5.999	R	E	R	R	Ib
112727983	AhbHLH162.9	8	R	E	R	R	Ib
112802762	AhbHLH036.1	9	H	E	R	R	Ib
112802763	AhbHLH036.2	7.00047	H	E	R	R	Ib
112711711	AhbHLH036.3	7.001	H	E	R	R	Ib
112751690	AhbHLH036.4	8	H	E	R	R	Ib
112751692	AhbHLH036.5	7.001	H	E	R	R	Ib
112776997	AhbHLH036.6	7.001	H	E	R	R	Ib
112695966	AhbHLH100.1	6.999	H	E	R	R	Ib
112759063	AhbHLH100.2	6.999	H	E	R	R	Ib
112796483	AhbHLH091.3	5.999	T	D	R	R	II
112741798	AhbHLH091.6	5.999	T	D	R	R	II
112802446	AhbHLH091.1	4	S	E	R	R	II
112723712	AhbHLH091.4	4	S	E	R	R	II
112792431	AhbHLH091.2	5.99988	H	E	R	R	II
112734648	AhbHLH091.5	5.99988	H	E	R	R	II
112744385	AhbHLH091.7	4.998	H	E	R	R	II
112713101	AhbHLH021.1	6	N	E	R	R	IIIa
112775098	AhbHLH021.2	6	N	E	R	R	IIIa
112708381	AhbHLH029.1	7.00047	T	E	R	R	IIIa
112771854	AhbHLH029.2	7.00047	T	E	R	R	IIIa
112697501	AhbHLH035.1	4	N	E	R	R	IIIa
112796627	AhbHLH035.2	4	N	E	R	R	IIIa
112723606	AhbHLH035.3	4	N	E	R	R	IIIa
112741912	AhbHLH035.4	4	N	E	R	R	IIIa
112791793	AhbHLH090.1	7.00047	N	E	R	R	IIIa
112733907	AhbHLH090.2	7.00047	N	E	R	R	IIIa
112797149	AhbHLH093.2	3.99971	S	R	R		IIIb
112702314	AhbHLH093.3	2.99965	S	R	A		IIIb
112715284	AhbHLH093.4	2.99965	S	R	A		IIIb
112740546	AhbHLH093.6	3.99971	S	R	R		IIIb
112767191	AhbHLH093.7	2.99965	S	R	A		IIIb
112784873	AhbHLH093.8	2.99965	S	R	A		IIIb
112751503	AhbHLH093.1	6.00024	S	K	K		IIIb
112728129	AhbHLH093.5	7.00059	S	K	K		IIIb
112729467	AhbHLH022	6	N	E	R	R	IIIb
112790992	AhbHLH033.1	6	N	E	R	R	IIIb
112708109	AhbHLH033.2	7.00047	N	E	R	R	IIIb
112732910	AhbHLH033.3	6	N	E	R	R	IIIb
112772589	AhbHLH033.4	7.00047	N	E	R	R	IIIb
112791704	AhbHLH061.1	5.00047	N	E	R	R	IIIb
112799995	AhbHLH061.2	5.00047	N	E	R	R	IIIb
112703314	AhbHLH061.3	5.00047	N	E	R	R	IIIb
112706282	AhbHLH061.4	5.00047	N	E	R	R	IIIb
112733809	AhbHLH061.5	5.00047	N	E	R	R	IIIb
112747381	AhbHLH061.6	5.00047	N	E	R	R	IIIb
112765726	AhbHLH061.7	5.00047	N	E	R	R	IIIb
112766239	AhbHLH061.8	5.00047	N	E	R	R	IIIb
112697118	AhbHLH116.1	7.00047	N	E	R	R	IIIb
112697119	AhbHLH116.2	7.00047	N	E	R	R	IIIb
112710728	AhbHLH116.3	7.00047	N	E	R	R	IIIb
112733441	AhbHLH116.4	6	N	E	H	R	IIIb
112755016	AhbHLH116.5	7.00047	N	E	R	R	IIIb
112779394	AhbHLH116.6	7.00047	N	E	R	R	IIIb
112779231	AhbHLH116.7	3.99865	N	E	R	K	IIIb
112730361	AhbHLH012.1	3.998	E	D	R	E	IIIc
112726262	AhbHLH012.2	3.998	E	D	R	E	IIIc
112790889	AhbHLH001.1	5	H	E	R	R	IIIc
112801471	AhbHLH001.2	5	H	E	R	R	IIIc
112732736	AhbHLH001.3	5	H	E	R	R	IIIc
112749663	AhbHLH001.4	5	H	E	R	R	IIIc
112696201	AhbHLH042.1	5	H	E	R	R	IIIc
112728421	AhbHLH042.2	5	H	E	R	R	IIIc
112754542	AhbHLH042.3	5	H	E	R	R	IIIc
112737887	AhbHLH003.1	5	H	E	R	R	IIId
112726993	AhbHLH003.2	5	H	E	R	R	IIId
112763052	AhbHLH003.3	5	H	E	R	R	IIId
112795694	AhbHLH004.1	5.00047	H	E	R	R	IIId
112800012	AhbHLH004.2	5.00047	H	E	R	R	IIId
112719756	AhbHLH004.3	5.00047	H	E	R	R	IIId
112747397	AhbHLH004.4	5.00047	H	E	R	R	IIId
112695303	AhbHLH013.1	5	H	E	R	R	IIId
112758465	AhbHLH013.2	5	H	E	R	R	IIId
112734183	AhbHLH014.1	5.00047	H	E	R	R	IIId
112695268	AhbHLH014.2	5.00047	H	E	R	R	IIId
112726561	AhbHLH014.3	5.00047	H	E	R	R	IIId
112759001	AhbHLH014.4	5.00047	H	E	R	R	IIId
112779422	AhbHLH020.14	4	D	R	K	Q	IVa
112712825	AhbHLH020.8	4	D	R	K	Q	IVa
112791340	AhbHLH018.1	5.999	H	E	R	R	IVa
112714756	AhbHLH018.2	7.001	H	E	R	R	IVa
112728668	AhbHLH018.3	5.999	H	E	R	R	IVa
112784959	AhbHLH018.4	7.001	H	E	R	R	IVa
112801007	AhbHLH019.1	8	H	E	R	R	IVa
112801016	AhbHLH019.2	5.999	H	E	R	R	IVa
112800439	AhbHLH019.3	8	H	E	R	R	IVa
112800440	AhbHLH019.4	7.001	H	E	R	R	IVa
112720570	AhbHLH019.5	5.999	H	E	R	R	IVa
112723829	AhbHLH019.6	8	H	E	R	R	IVa
112748078	AhbHLH019.7	8	H	E	R	R	IVa
112748090	AhbHLH019.8	7.001	H	E	R	R	IVa
112797614	AhbHLH020.1	9	H	E	R	R	IVa
112770994	AhbHLH020.10	5.999	H	E	R	R	IVa
112770995	AhbHLH020.11	5	H	E	R	R	IVa
112772956	AhbHLH020.12	5.999	H	E	R	R	IVa
112775145	AhbHLH020.13	5.999	H	E	R	R	IVa
112779544	AhbHLH020.15	5.999	H	E	R	R	IVa
112779771	AhbHLH020.16	5.999	H	E	R	R	IVa
112703793	AhbHLH020.2	5.999	H	E	R	R	IVa
112703794	AhbHLH020.3	5	H	E	R	R	IVa
112703796	AhbHLH020.4	5.999	H	E	R	R	IVa
112709769	AhbHLH020.5	5.999	H	E	R	R	IVa
112712745	AhbHLH020.6	5.999	H	E	R	R	IVa
112712823	AhbHLH020.7	5.999	H	E	R	R	IVa
112744315	AhbHLH020.9	9	H	E	R	R	IVa
112800960	AhbHLH025.1	5.999	H	E	R	R	IVa
112800441	AhbHLH025.2	5.999	H	E	R	R	IVa
112720571	AhbHLH025.3	5.999	H	E	R	R	IVa
112748093	AhbHLH025.4	5.999	H	E	R	R	IVa
112710367	AhbHLH047.1	9	K	E	K	R	IVb
112722479	AhbHLH047.2	9	K	E	K	R	IVb
112789215	AhbHLH121.1	7.001	K	E	R	R	IVb
112800349	AhbHLH121.2	7.001	K	E	R	R	IVb
112737123	AhbHLH121.3	7.001	K	E	R	R	IVb
112747741	AhbHLH121.4	7.001	K	E	R	R	IVb
112711292	AhbHLH104.1	6	K	E	R	R	IVc
112775904	AhbHLH104.2	6	K	E	R	R	IVc
112789951	AhbHLH105.1	5.00047	K	E	R	R	IVc
112714735	AhbHLH105.2	5	K	E	R	R	IVc
112737825	AhbHLH105.3	5.00047	K	E	R	R	IVc
112784077	AhbHLH105.4	4.99965	K	E	R	R	IVc
112707031	AhbHLH115.1	4.99941	K	E	R	R	IVc
112772203	AhbHLH115.2	4.99941	K	E	R	R	IVc
112776694	AhbHLH041.1	8	H	E	R	R	IVd
112790359	AhbHLH041.2	6.999	H	E	R	R	IVd
112724136	AhbHLH041.3	7.999	H	E	R	R	IVd
112704712	AhbHLH095.1	3.001	S	E	R	R	Va
112722025	AhbHLH095.3	3.001	S	E	R	R	Va
112709207	AhbHLH046.1	6.999	H	E	R	R	Va
112722628	AhbHLH046.2	6.999	H	E	R	R	Va
112718248	AhbHLH095.2	5	H	E	R	R	Va
112783788	AhbHLH095.4	5	H	E	R	R	Va
112801687	AhbHLH102.1	6.999	H	E	R	R	Va
112750435	AhbHLH102.2	6.999	H	E	R	R	Va
112797954	AhbHLH141.1	7.999	H	E	R	R	Va
112744652	AhbHLH141.2	7.999	H	E	R	R	Va
112802694	AhbHLH030.1	6.999	H	E	R	R	Vb
112712710	AhbHLH030.2	6.999	H	E	R	R	Vb
112712711	AhbHLH030.3	6.999	H	E	R	R	Vb
112712712	AhbHLH030.4	6.999	H	E	R	R	Vb
112712713	AhbHLH030.5	6.999	H	E	R	R	Vb
112750523	AhbHLH030.6	6.999	H	E	R	R	Vb
112779494	AhbHLH030.7	6.999	H	E	R	R	Vb
112701622	AhbHLH051.1	6.999	H	E	R	R	Vb
112702361	AhbHLH051.2	6.999	H	E	R	R	Vb
112718199	AhbHLH051.3	6.999	H	E	R	R	Vb
112764724	AhbHLH051.4	6.999	H	E	R	R	Vb
112782307	AhbHLH051.5	6.999	H	E	R	R	Vb
112716630	AhbHLH106.1	7.999	H	E	R	R	Vb
112785000	AhbHLH106.2	7.999	H	E	R	R	Vb
112791554	AhbHLH107.1	6.999	H	E	R	R	Vb
112704113	AhbHLH107.2	7.999	H	E	R	R	Vb
112707188	AhbHLH107.3	6.999	H	E	R	R	Vb
112726658	AhbHLH107.4	6.999	H	E	R	R	Vb
112733590	AhbHLH107.5	6.999	H	E	R	R	Vb
112762547	AhbHLH107.6	7.999	H	E	R	R	Vb
112799937	AhbHLH131.1	8	H	E	R	R	Vb
112747318	AhbHLH131.2	8	H	E	R	R	Vb
112697893	AhbHLH146.1	2.99976	E	M	K		VI
112723577	AhbHLH146.2	2.99976	E	M	K		VI
112703148	AhbHLH147.1	4.00059	K	P	V	Q	VI
112796316	AhbHLH147.2	3.00012	V	P	V	Q	VI
112723183	AhbHLH147.3	4.00059	K	P	V	Q	VI
112741630	AhbHLH147.4	3.00012	V	P	V	Q	VI
112710715	AhbHLH149.2	4.00059	K	P	V	E	VI
112777197	AhbHLH149.4	4.00059	K	P	V	Q	VI
112695590	AhbHLH149.1	5.00047	R	P	V	Q	VI
112758544	AhbHLH149.3	5.00047	R	P	V	Q	VI
112699125	AhbHLH159.1	5.00082	A	A	V	E	VI
112723493	AhbHLH159.2	5.00082	A	A	A	E	VI
112695653	AhbHLH109.1	4.99965	H	E			VII
112757529	AhbHLH109.3	4.99965	H	D			VII
112695628	AhbHLH008.1	7.999	H	E	R	R	VII
112710671	AhbHLH008.2	7.999	H	E	R	R	VII
112757971	AhbHLH008.3	7.999	H	E	R	R	VII
112775424	AhbHLH008.4	7.999	H	E	R	R	VII
112702078	AhbHLH009.1	8	H	E	R	R	VII
112766525	AhbHLH009.2	8	H	E	R	R	VII
112729881	AhbHLH015	7.999	H	E	R	R	VII
112697399	AhbHLH016.1	7.999	H	E	R	R	VII
112755318	AhbHLH016.2	7.999	H	E	R	R	VII
112800573	AhbHLH024.1	7.999	H	E	R	R	VII
112697820	AhbHLH024.2	7.999	H	E	R	R	VII
112748627	AhbHLH024.3	7.999	H	E	R	R	VII
112756119	AhbHLH024.4	7.999	H	E	R	R	VII
112708203	AhbHLH072.1	8	H	E	R	R	VII
112782948	AhbHLH072.2	8	H	E	R	R	VII
112710631	AhbHLH109.2	6.999	H	E	R	R	VII
112779460	AhbHLH109.4	6.999	H	E	R	R	VII
112701584	AhbHLH053.1	3.99988	Q	A	R	R	VIIIa
112705146	AhbHLH053.2	4	Q	A	R	R	VIIIa
112770158	AhbHLH053.4	3.99988	Q	A	R	R	VIIIa
112772630	AhbHLH053.6	3.99988	Q	A	R	R	VIIIa
112705266	AhbHLH053.3	5.999	K	A	R	R	VIIIa
112771750	AhbHLH053.5	5.999	K	A	R	R	VIIIa
112729363	AhbHLH037.5	4	Q	A	R	R	VIIIb
112703080	AhbHLH087.1	4	Q	A	R	R	VIIIb
112710026	AhbHLH087.2	4	Q	A	R	R	VIIIb
112771040	AhbHLH087.3	4	Q	A	R	R	VIIIb
112779665	AhbHLH087.4	3.00071	Q	A	R	R	VIIIb
112798664	AhbHLH037.1	5.999	Q	A	R	R	VIIIb
112800579	AhbHLH037.2	5.999	Q	A	R	R	VIIIb
112708317	AhbHLH037.3	5.999	Q	A	R	R	VIIIb
112720480	AhbHLH037.4	5.999	Q	A	R	R	VIIIb
112748646	AhbHLH037.6	5.999	Q	A	R	R	VIIIb
112765405	AhbHLH037.7	5.999	Q	A	R	R	VIIIb
112771186	AhbHLH043.1	5	Q	A	R	R	VIIIb
112718289	AhbHLH043.2	5	Q	A	R	R	VIIIb
112736011	AhbHLH043.3	5	Q	A	R	R	VIIIb
112786161	AhbHLH043.4	5	Q	A	R	R	VIIIb
112709525	AhbHLH084.2	4	Q	A	R	R	VIIIc
112779484	AhbHLH084.3	4	Q	A	R	R	VIIIc
112698324	AhbHLH054.1	5	Q	A	R	R	VIIIc
112705103	AhbHLH054.2	5	Q	A	R	R	VIIIc
112754239	AhbHLH054.3	5	Q	A	R	R	VIIIc
112764015	AhbHLH054.4	5	Q	A	R	R	VIIIc
112711907	AhbHLH084.1	5	Q	A	R	R	VIIIc
112779813	AhbHLH084.4	5	Q	A	R	R	VIIIc
112791621	AhbHLH086.1	5	Q	A	R	R	VIIIc
112733687	AhbHLH086.2	5	Q	A	R	R	VIIIc
112777299	AhbHLH086.3	5	Q	A	R	K	VIIIc
112707460	AhbHLH080.1	6.999	R	E	R	R	IX
112707715	AhbHLH080.2	6.999	R	E	R	R	IX
112770922	AhbHLH080.3	6.999	R	E	R	R	IX
112772132	AhbHLH080.4	6.999	R	E	R	R	IX
112789503	AhbHLH081.1	6.999	R	E	R	R	IX
112737430	AhbHLH081.2	6.999	R	E	R	R	IX
112788850	AhbHLH122.1	6.999	R	E	R	R	IX
112706635	AhbHLH122.2	6.999	R	E	R	R	IX
112736754	AhbHLH122.3	6.999	R	E	R	R	IX
112771762	AhbHLH122.4	6.999	R	E	R	R	IX
112712396	AhbHLH128.1	6.999	R	E	R	R	IX
112776078	AhbHLH128.2	6.999	R	E	R	R	IX
112746431	AhbHLH130.1	6.999	R	E	R	R	IX
112696078	AhbHLH130.2	6.999	R	E	R	R	IX
112727651	AhbHLH130.3	6.999	R	E	R	R	IX
112758816	AhbHLH130.4	6.999	R	E	R	R	IX
112790234	AhbHLH068.1	4	S	F	R	K	X
112802117	AhbHLH068.2	3.998	T	F	R	K	X
112738093	AhbHLH068.3	4.00094	F	R	K		X
112751232	AhbHLH068.4	3.998	T	F	R	K	X
112712686	AhbHLH111.1	3.001	S	V	P	K	X
112776647	AhbHLH111.2	3.001	S	V	P	K	X
112791361	AhbHLH112.1	4	P	F	R	K	X
112714714	AhbHLH112.2	4	P	F	R	K	X
112728646	AhbHLH112.3	4	P	F	R	K	X
112784800	AhbHLH112.4	4	P	F	R	K	X
112711948	AhbHLH113.1	4	S	A	K	K	X
112779564	AhbHLH113.2	4	S	A	K	K	X
112789977	AhbHLH123.1	3.998	P	F	R	K	X
112707290	AhbHLH123.2	3.998	P	F	R	K	X
112737848	AhbHLH123.3	3.998	P	F	R	K	X
112772433	AhbHLH123.4	3.998	P	F	R	K	X
112709916	AhbHLH133.2	4	S	L	R	K	X
112779427	AhbHLH133.4	4	S	L	R	K	X
112698127	AhbHLH110.1	5.999	S	L	R	K	X
112705567	AhbHLH110.2	5.00047	S	F	R	K	X
112757346	AhbHLH110.3	5.999	S	L	R	K	X
112767175	AhbHLH110.4	5.00047	S	F	R	K	X
112703662	AhbHLH133.1	7.00047	Q	I	R	K	X
112771526	AhbHLH133.3	7.00047	Q	I	R	K	X
112715472	AhbHLH153.1	5.999	L	T	R	K	X
112783219	AhbHLH153.2	5.999	L	A	R	K	X
112769661	AhbHLH161.5	3	R	V	P	A	XI
112696188	AhbHLH161.2	6	Q	D	R	R	XI
112758955	AhbHLH161.4	6	Q	D	R	R	XI
112737520	AhbHLH059.1	5.999	H	E	R	R	XI
112710959	AhbHLH059.2	5.999	H	E	R	R	XI
112726957	AhbHLH059.3	5.999	H	E	R	R	XI
114924986	AhbHLH059.4	5.999	H	E	R	K	XI
112755710	AhbHLH059.5	5.999	H	E	R	R	XI
112776302	AhbHLH059.6	5.999	H	E	R	R	XI
112700486	AhbHLH082.1	5.999	H	E	R	R	XI
112723418	AhbHLH082.2	5.999	H	E	R	R	XI
112748872	AhbHLH031.5	1.99971	S	D	R	R	XII
112695138	AhbHLH031.1	5.999	H	E	R	R	XII
112791860	AhbHLH031.2	5.999	H	E	R	R	XII
112722425	AhbHLH031.3	5.999	H	E	R	R	XII
112733997	AhbHLH031.4	5.999	H	E	R	R	XII
112770274	AhbHLH044.1	5.999	H	E	R	R	XII
112799797	AhbHLH044.2	5.999	H	E	R	R	XII
112738155	AhbHLH044.3	5.999	H	E	R	R	XII
112747222	AhbHLH044.4	5.999	H	E	R	R	XII
112746266	AhbHLH048.1	6.00065	H	E	R	R	XII
112696069	AhbHLH048.2	5.999	H	E	R	R	XII
112727644	AhbHLH048.3	6.00065	H	E	R	R	XII
112756335	AhbHLH048.4	5.999	H	E	R	R	XII
112795912	AhbHLH049.1	5.999	H	E	R	R	XII
112802741	AhbHLH049.2	5.999	H	E	R	R	XII
112719736	AhbHLH049.3	5.999	H	E	R	R	XII
112748672	AhbHLH049.4	5.999	H	E	R	R	XII
112788981	AhbHLH063.1	5.999	H	E	R	R	XII
112703129	AhbHLH063.2	5.999	H	E	R	R	XII
112736891	AhbHLH063.3	5.999	H	E	R	R	XII
112764491	AhbHLH063.4	5.999	H	E	R	R	XII
112697717	AhbHLH074.1	5.999	H	E	R	R	XII
112706399	AhbHLH074.2	5.999	H	E	R	R	XII
112756008	AhbHLH074.3	5.999	H	E	R	R	XII
112767089	AhbHLH074.4	5.999	H	E	R	R	XII
112710292	AhbHLH078.1	5.999	H	E	R	R	XII
112776165	AhbHLH078.2	5.999	H	E	R	R	XII
112790978	AhbHLH137.1	5.999	H	E	R	R	XII
112708119	AhbHLH137.2	5.999	H	E	R	R	XII
112732895	AhbHLH137.3	5.999	H	E	R	R	XII
112794467	AhbHLH134.1	2.99965	D				XIII
112716384	AhbHLH134.2	1.00006	D				XIII
112744483	AhbHLH134.3	2.99965	D				XIII
112785248	AhbHLH134.4	1.00006	D				XIII
112782813	AhbHLH135.1	0	D				XIII
112771534	AhbHLH135.2	0	D				XIII
112800901	AhbHLH135.3	0	D				XIII
112724029	AhbHLH135.4	0	D				XIII
112736073	AhbHLH135.5	0	D				XIII
112780051	AhbHLH151	4	R	T	S	N	XIII
112719687	AhbHLH161.1	0	E				XIII
112729329	AhbHLH161.3	1.00006	E				XIII
112792375	AhbHLH144.1	4	G	D	K	Q	XIVa
112791298	AhbHLH143.1	5.00082	D	K	I	R	XIVa
112703245	AhbHLH143.2	5.99929	N	R	I	Q	XIVa
112706224	AhbHLH143.3	5.99929	N	R	L	R	XIVa
112714822	AhbHLH143.4	5.00082	D	K	I	R	XIVa
112717827	AhbHLH143.5	5.00082	D	K	I	R	XIVa
112733354	AhbHLH143.6	5.00082	D	K	I	R	XIVa
112762597	AhbHLH143.7	5.99929	N	R	L	R	XIVa
112764509	AhbHLH143.8	5.99929	N	R	I	Q	XIVa
112786717	AhbHLH143.9	5.00082	D	K	I	R	XIVa
112734585	AhbHLH144.2	5.00047	G	D	K	Q	XIVa
112748284	AhbHLH140	4	M	K	L	R	XIVb
112738200	AhbHLH155.1	9	P	C	D	R	XIVb
112796912	AhbHLH155.2	8.00124	P	Q	D	R	XIVb
112727025	AhbHLH155.3	9	P	C	D	R	XIVb
112743530	AhbHLH155.4	8.00124	P	Q	D	R	XIVb
112789532	AhbHLH156.1	9	P	P	D	R	XIVb
112706954	AhbHLH156.2	9	P	P	D	R	XIVb
112737459	AhbHLH156.3	9	P	P	D	R	XIVb
112771631	AhbHLH156.4	9	P	P	D	R	XIVb
112709220	AhbHLH157.1	9	T	S	D	R	XIVb
112721003	AhbHLH157.2	9	A	S	D	R	XIVb

## Sheet:  Table S5
Table S5. Ka/Ks analysis of all gene duplication pairs for AhbHLH genes.
Seq_1	Seq_2	Ka	Ks	Ka/Ks	Duplicate Type
AhbHLH001.1	AhbHLH012.2	0.232289	0.693545	0.33493	Segmental
AhbHLH001.3	AhbHLH001.4	0.230829	0.690734	0.334179	Segmental
AhbHLH008.1	AhbHLH008.4	0.65354	NaN	NaN	Segmental
AhbHLH008.1	AhbHLH109.2	0.263222	0.863327	0.304892	Segmental
AhbHLH008.3	AhbHLH109.4	0.640976	2.046	0.313283	Segmental
AhbHLH008.3	AhbHLH008.4	0.262439	0.846513	0.310023	Segmental
AhbHLH012.2	AhbHLH001.3	0.43029	1.52935	0.281356	Segmental
AhbHLH014.1	AhbHLH014.2	0.290637	1.25889	0.230868	Segmental
AhbHLH014.3	AhbHLH014.4	0.287831	1.2591	0.2286	Segmental
AhbHLH018.1	AhbHLH018.2	0.219826	0.963851	0.22807	Segmental
AhbHLH018.3	AhbHLH018.4	0.22102	0.945103	0.233858	Segmental
AhbHLH019.1	AhbHLH019.5	0.461777	2.57977	0.179	Segmental
AhbHLH019.5	AhbHLH019.7	0.495085	2.76735	0.178902	Segmental
AhbHLH020.12	AhbHLH020.13	0.323617	2.27526	0.142233	Segmental
AhbHLH020.3	AhbHLH020.13	0.434542	1.6551	0.262547	Segmental
AhbHLH024.1	AhbHLH024.2	0.475686	1.71958	0.276628	Segmental
AhbHLH025.1	AhbHLH025.3	0.3588	1.84313	0.194669	Segmental
AhbHLH025.3	AhbHLH025.4	0.383784	1.50509	0.254991	Segmental
AhbHLH030.1	AhbHLH030.2	0.207064	1.40421	0.14746	Segmental
AhbHLH031.3	AhbHLH031.5	0.210579	1.09268	0.192718	Segmental
AhbHLH031.3	AhbHLH031.4	0.375206	2.27188	0.165153	Segmental
AhbHLH031.4	AhbHLH031.5	0.251998	1.67345	0.150585	Segmental
AhbHLH033.1	AhbHLH033.2	0.367375	1.04762	0.350675	Segmental
AhbHLH033.3	AhbHLH033.4	0.350353	1.13471	0.308761	Segmental
AhbHLH035.1	AhbHLH035.3	0.140419	0.870693	0.161273	Segmental
AhbHLH035.3	AhbHLH035.4	0.141139	0.777069	0.18163	Segmental
AhbHLH036.2	AhbHLH036.3	0.339697	0.623228	0.54506	Segmental
AhbHLH036.4	AhbHLH036.6	0.663542	2.12642	0.312047	Segmental
AhbHLH037.1	AhbHLH037.4	0.238208	1.36262	0.174816	Segmental
AhbHLH037.4	AhbHLH037.6	0.267342	1.54884	0.172608	Segmental
AhbHLH041.1	AhbHLH041.3	0.35741	1.09389	0.326733	Segmental
AhbHLH042.2	AhbHLH042.3	0.306066	1.38879	0.220384	Segmental
AhbHLH043.1	AhbHLH043.2	0.221419	1.23959	0.178623	Segmental
AhbHLH043.3	AhbHLH043.4	0.27053	1.07835	0.250873	Segmental
AhbHLH044.1	AhbHLH044.3	0.258023	1.06534	0.242197	Segmental
AhbHLH044.3	AhbHLH044.4	0.273882	0.965432	0.283689	Segmental
AhbHLH046.1	AhbHLH102.2	0.385609	2.53994	0.151818	Segmental
AhbHLH046.2	AhbHLH102.2	0.384179	2.19869	0.174731	Segmental
AhbHLH048.1	AhbHLH048.2	0.160657	0.707758	0.226993	Segmental
AhbHLH048.3	AhbHLH048.4	0.151418	0.785038	0.19288	Segmental
AhbHLH049.1	AhbHLH049.3	0.200699	0.938083	0.213946	Segmental
AhbHLH049.3	AhbHLH049.4	0.199169	0.903856	0.220355	Segmental
AhbHLH051.2	AhbHLH051.3	0.175544	1.00157	0.175269	Segmental
AhbHLH051.4	AhbHLH051.5	0.181341	1.0287	0.176282	Segmental
AhbHLH054.1	AhbHLH054.2	0.28831	1.44869	0.199014	Segmental
AhbHLH054.3	AhbHLH054.4	0.315671	0.907748	0.347752	Segmental
AhbHLH054.3	AhbHLH084.3	0.546597	1.7382	0.314462	Segmental
AhbHLH057.1	AhbHLH057.2	0.285867	1.3176	0.21696	Segmental
AhbHLH057.3	AhbHLH057.4	0.298558	1.59303	0.187415	Segmental
AhbHLH059.3	AhbHLH059.5	0.0700745	0.839099	0.0835116	Segmental
AhbHLH061.1	AhbHLH061.5	0.14812	0.974867	0.151938	Segmental
AhbHLH061.3	AhbHLH061.4	0.239706	0.862058	0.278062	Segmental
AhbHLH061.5	AhbHLH061.6	0.149368	0.96413	0.154925	Segmental
AhbHLH061.7	AhbHLH061.8	0.21426	1.05822	0.202473	Segmental
AhbHLH068.1	AhbHLH068.3	0.208152	0.834631	0.249394	Segmental
AhbHLH068.3	AhbHLH068.4	0.190599	0.801699	0.237745	Segmental
AhbHLH074.1	AhbHLH074.2	0.269983	0.766434	0.352258	Segmental
AhbHLH074.3	AhbHLH074.4	0.260024	0.78756	0.330165	Segmental
AhbHLH080.1	AhbHLH080.2	0.283687	0.782434	0.36257	Segmental
AhbHLH080.3	AhbHLH080.4	0.329842	0.884511	0.372909	Segmental
AhbHLH091.2	AhbHLH091.5	0.197637	0.846881	0.23337	Segmental
AhbHLH091.5	AhbHLH091.6	0.194072	0.824795	0.235297	Segmental
AhbHLH093.1	AhbHLH093.5	0.166508	0.772617	0.215512	Segmental
AhbHLH093.3	AhbHLH093.4	0.101876	0.642543	0.158551	Segmental
AhbHLH093.5	AhbHLH093.6	0.160861	0.804819	0.199873	Segmental
AhbHLH093.7	AhbHLH093.8	0.0881031	0.648821	0.13579	Segmental
AhbHLH096.1	AhbHLH096.4	0.211548	1.02825	0.205737	Segmental
AhbHLH096.2	AhbHLH096.3	0.23716	1.26747	0.187113	Segmental
AhbHLH096.5	AhbHLH096.8	0.211016	1.04579	0.201777	Segmental
AhbHLH096.7	AhbHLH096.6	0.23654	1.058	0.223573	Segmental
AhbHLH098.1	AhbHLH098.2	0.186474	1.16721	0.159761	Segmental
AhbHLH109.1	AhbHLH109.3	0.498086	1.32672	0.375426	Segmental
AhbHLH109.3	AhbHLH109.4	0.588626	1.63244	0.36058	Segmental
AhbHLH109.3	AhbHLH008.3	0.682003	4.26013	0.16009	Segmental
AhbHLH110.1	AhbHLH110.2	0.33394	0.885104	0.377289	Segmental
AhbHLH110.3	AhbHLH110.4	0.380601	0.930348	0.409096	Segmental
AhbHLH112.1	AhbHLH112.2	0.353828	1.1552	0.306292	Segmental
AhbHLH112.3	AhbHLH112.4	0.363971	1.03168	0.352793	Segmental
AhbHLH122.1	AhbHLH122.2	0.244705	1.1124	0.219979	Segmental
AhbHLH122.3	AhbHLH122.4	0.296526	1.09573	0.270619	Segmental
AhbHLH123.1	AhbHLH123.2	0.262974	1.0189	0.258095	Segmental
AhbHLH123.3	AhbHLH123.4	0.252988	0.933157	0.27111	Segmental
AhbHLH130.1	AhbHLH130.2	0.352884	1.13276	0.311526	Segmental
AhbHLH130.3	AhbHLH130.4	0.402567	1.28223	0.313958	Segmental
AhbHLH133.1	AhbHLH133.2	0.306915	1.15194	0.266434	Segmental
AhbHLH133.3	AhbHLH133.4	0.272943	1.02491	0.26631	Segmental
AhbHLH134.1	AhbHLH134.2	0.10986	0.605728	0.181368	Segmental
AhbHLH134.3	AhbHLH134.4	0.105791	0.596904	0.177233	Segmental
AhbHLH135.1	AhbHLH135.2	0.227525	2.94887	0.0771568	Segmental
AhbHLH135.2	AhbHLH135.5	0.11391	0.810867	0.140479	Segmental
AhbHLH135.4	AhbHLH135.5	0.173843	1.62773	0.106801	Segmental
AhbHLH135.4	AhbHLH134.4	0.180343	3.51575	0.0512957	Segmental
AhbHLH137.1	AhbHLH137.2	0.34311	0.998242	0.343714	Segmental
AhbHLH143.1	AhbHLH143.4	0.315049	0.573531	0.549315	Segmental
AhbHLH143.2	AhbHLH143.3	0.250553	0.848614	0.295249	Segmental
AhbHLH143.6	AhbHLH143.9	0.318702	0.590018	0.540157	Segmental
AhbHLH143.8	AhbHLH143.7	0.254771	0.823424	0.309404	Segmental
AhbHLH147.1	AhbHLH147.3	0.352138	1.49683	0.235256	Segmental
AhbHLH147.3	AhbHLH147.4	0.348723	1.47373	0.236626	Segmental
AhbHLH149.1	AhbHLH149.2	0.339327	1.0105	0.3358	Segmental
AhbHLH149.3	AhbHLH149.4	0.342607	1.18867	0.288227	Segmental
AhbHLH156.1	AhbHLH156.2	0.196974	0.841533	0.234065	Segmental
AhbHLH156.3	AhbHLH156.4	0.1953	0.842476	0.231817	Segmental
AhbHLH162.10	AhbHLH162.15	0.503118	1.37781	0.365158	Segmental
AhbHLH162.10	AhbHLH162.14	0.307979	2.24731	0.137043	Segmental
AhbHLH162.13	AhbHLH162.15	0.503277	1.59067	0.316393	Segmental
AhbHLH162.2	AhbHLH162.14	0.461755	1.26971	0.36367	Segmental
AhbHLH162.2	AhbHLH162.10	0.308039	1.47218	0.20924	Segmental
AhbHLH001.1	AhbHLH001.4	0.232013	0.694788	0.333934	Whole-genome
AhbHLH001.1	AhbHLH001.3	0.00631878	0.0230394	0.27426	Whole-genome
AhbHLH001.1	AhbHLH001.2	0.430805	1.58003	0.272656	Whole-genome
AhbHLH001.2	AhbHLH001.3	0.231104	0.689496	0.335178	Whole-genome
AhbHLH001.2	AhbHLH001.4	0.00505113	0.0178201	0.283451	Whole-genome
AhbHLH003.1	AhbHLH003.2	0.000845011	0.0482322	0.0175197	Whole-genome
AhbHLH004.1	AhbHLH004.3	0.00400981	0.0542405	0.0739265	Whole-genome
AhbHLH004.2	AhbHLH004.4	0	0	NaN	Whole-genome
AhbHLH008.1	AhbHLH008.3	0.261718	0.885941	0.295412	Whole-genome
AhbHLH008.1	AhbHLH008.2	0.0118685	0.0489362	0.24253	Whole-genome
AhbHLH008.2	AhbHLH008.4	0.00653826	0.0119465	0.547295	Whole-genome
AhbHLH008.2	AhbHLH008.3	0.258299	0.825045	0.313073	Whole-genome
AhbHLH009.1	AhbHLH009.2	0.0101459	0.0198269	0.511723	Whole-genome
AhbHLH012.1	AhbHLH001.3	0.0116867	0.028389	0.411662	Whole-genome
AhbHLH012.1	AhbHLH012.2	0.438214	1.46217	0.2997	Whole-genome
AhbHLH013.1	AhbHLH013.2	0.00523734	0.0248423	0.210823	Whole-genome
AhbHLH014.1	AhbHLH014.4	0.282247	1.20042	0.235123	Whole-genome
AhbHLH014.1	AhbHLH014.3	0.0118032	0.051229	0.230401	Whole-genome
AhbHLH014.2	AhbHLH014.3	0.294763	1.35583	0.217404	Whole-genome
AhbHLH014.2	AhbHLH014.4	0.00782786	0.0512062	0.152869	Whole-genome
AhbHLH016.1	AhbHLH016.2	0.00871976	0.051199	0.170311	Whole-genome
AhbHLH018.1	AhbHLH018.4	0.219698	0.937571	0.234326	Whole-genome
AhbHLH018.1	AhbHLH018.3	0.00506759	0.0228676	0.221605	Whole-genome
AhbHLH018.2	AhbHLH018.4	0.00834833	0.0187656	0.444873	Whole-genome
AhbHLH018.2	AhbHLH018.3	0.217561	0.97172	0.223893	Whole-genome
AhbHLH019.1	AhbHLH019.7	0.493773	0.999866	0.49384	Whole-genome
AhbHLH019.1	AhbHLH019.3	0.461777	2.57977	0.179	Whole-genome
AhbHLH019.3	AhbHLH019.7	0	0	NaN	Whole-genome
AhbHLH019.3	AhbHLH019.6	0.424042	1.57834	0.268664	Whole-genome
AhbHLH019.4	AhbHLH019.8	0	0	NaN	Whole-genome
AhbHLH020.1	AhbHLH020.9	0.0223042	0.049956	0.446476	Whole-genome
AhbHLH020.2	AhbHLH020.10	0	0	NaN	Whole-genome
AhbHLH020.3	AhbHLH020.7	0	0	NaN	Whole-genome
AhbHLH020.3	AhbHLH020.11	0.451698	1.47158	0.306948	Whole-genome
AhbHLH020.4	AhbHLH020.12	0	0	NaN	Whole-genome
AhbHLH020.5	AhbHLH020.15	0.00807855	0.0730615	0.110572	Whole-genome
AhbHLH020.7	AhbHLH020.13	0.0249998	0.037688	0.663335	Whole-genome
AhbHLH020.7	AhbHLH020.12	0.3571	3.08248	0.115848	Whole-genome
AhbHLH021.1	AhbHLH021.2	0.0115288	0.0421272	0.273666	Whole-genome
AhbHLH024.1	AhbHLH024.3	0.00911346	0.0430647	0.211623	Whole-genome
AhbHLH024.2	AhbHLH024.4	0	0	NaN	Whole-genome
AhbHLH024.2	AhbHLH024.3	0.471132	1.92904	0.244232	Whole-genome
AhbHLH025.1	AhbHLH025.4	0.011802	0.0388018	0.304161	Whole-genome
AhbHLH025.1	AhbHLH025.2	0.3588	1.84313	0.194669	Whole-genome
AhbHLH025.2	AhbHLH025.4	0	0	NaN	Whole-genome
AhbHLH025.2	AhbHLH025.3	0.383784	1.50509	0.254991	Whole-genome
AhbHLH029.1	AhbHLH029.2	0.00907923	0.0236987	0.383112	Whole-genome
AhbHLH030.1	AhbHLH030.6	0.00947132	0.016108	0.587988	Whole-genome
AhbHLH030.2	AhbHLH030.7	0.0101717	0.0160311	0.634495	Whole-genome
AhbHLH030.2	AhbHLH030.6	0.233175	1.40818	0.165586	Whole-genome
AhbHLH031.1	AhbHLH031.3	0.00342173	0.0112467	0.304243	Whole-genome
AhbHLH031.2	AhbHLH031.4	0	0.00494643	0	Whole-genome
AhbHLH033.1	AhbHLH033.3	0.00826817	0.0172794	0.478499	Whole-genome
AhbHLH033.1	AhbHLH033.4	0.336857	1.16782	0.288449	Whole-genome
AhbHLH033.2	AhbHLH033.4	0.0112713	0.0326138	0.3456	Whole-genome
AhbHLH033.2	AhbHLH033.3	0.362176	1.13263	0.319765	Whole-genome
AhbHLH035.1	AhbHLH035.2	0.14976	0.792838	0.188891	Whole-genome
AhbHLH035.1	AhbHLH035.4	0.0100785	0.06293	0.160155	Whole-genome
AhbHLH035.2	AhbHLH035.4	0.00510858	0.0317676	0.160811	Whole-genome
AhbHLH035.2	AhbHLH035.3	0.131807	0.853864	0.154365	Whole-genome
AhbHLH036.1	AhbHLH036.4	0.00983889	0.017947	0.548219	Whole-genome
AhbHLH036.1	AhbHLH036.6	0.653238	2.15729	0.302805	Whole-genome
AhbHLH036.3	AhbHLH036.6	0.011286	0.0408463	0.276304	Whole-genome
AhbHLH036.3	AhbHLH036.4	0.631591	2.38795	0.26449	Whole-genome
AhbHLH037.1	AhbHLH037.6	0.0131747	0.0608442	0.216533	Whole-genome
AhbHLH037.1	AhbHLH037.2	0.271574	1.53041	0.177451	Whole-genome
AhbHLH037.2	AhbHLH037.6	0.0102595	0.0316837	0.32381	Whole-genome
AhbHLH037.2	AhbHLH037.4	0.240488	1.33935	0.179555	Whole-genome
AhbHLH037.3	AhbHLH037.7	0.015272	0.0592023	0.257963	Whole-genome
AhbHLH041.1	AhbHLH041.2	0.0319805	0.0790204	0.404712	Whole-genome
AhbHLH041.2	AhbHLH041.3	0.376795	1.1074	0.340252	Whole-genome
AhbHLH042.1	AhbHLH042.3	0.0207586	0.0454786	0.456447	Whole-genome
AhbHLH042.1	AhbHLH042.2	0.3065	1.40437	0.218247	Whole-genome
AhbHLH043.1	AhbHLH043.4	0.223552	1.18494	0.188661	Whole-genome
AhbHLH043.1	AhbHLH043.3	0.00670864	0.0594076	0.112926	Whole-genome
AhbHLH043.2	AhbHLH043.4	0.0272917	0.0410629	0.664633	Whole-genome
AhbHLH043.2	AhbHLH043.3	0.218698	1.06152	0.206024	Whole-genome
AhbHLH044.1	AhbHLH044.4	0.0112663	0	#NAME?	Whole-genome
AhbHLH044.1	AhbHLH044.2	0.278193	1.01199	0.274897	Whole-genome
AhbHLH044.2	AhbHLH044.3	0.253596	1.06015	0.239208	Whole-genome
AhbHLH044.2	AhbHLH044.4	0.00445987	0.0233028	0.191388	Whole-genome
AhbHLH045.1	AhbHLH045.2	0.00451894	0.0549625	0.0822186	Whole-genome
AhbHLH046.1	AhbHLH102.1	0.38572	2.29391	0.168149	Whole-genome
AhbHLH046.1	AhbHLH046.2	0.00221784	0.0673097	0.0329498	Whole-genome
AhbHLH047.1	AhbHLH047.2	0.00773203	0.019609	0.394311	Whole-genome
AhbHLH048.1	AhbHLH048.3	0.158309	0.700441	0.226013	Whole-genome
AhbHLH048.1	AhbHLH048.4	0.00718712	0.0495707	0.144987	Whole-genome
AhbHLH048.2	AhbHLH048.4	0.153748	0.793354	0.193795	Whole-genome
AhbHLH048.2	AhbHLH048.3	0.00240771	0.024002	0.100313	Whole-genome
AhbHLH049.1	AhbHLH049.2	0.196335	0.870003	0.225672	Whole-genome
AhbHLH049.1	AhbHLH049.4	0.00415542	0.0436911	0.0951092	Whole-genome
AhbHLH049.2	AhbHLH049.4	0.0089112	0.0363623	0.245067	Whole-genome
AhbHLH049.2	AhbHLH049.3	0.203548	0.953394	0.213498	Whole-genome
AhbHLH051.2	AhbHLH051.4	0.00504345	0.0177348	0.284381	Whole-genome
AhbHLH051.2	AhbHLH051.5	0.173606	1.01018	0.171856	Whole-genome
AhbHLH051.3	AhbHLH051.5	0.0111045	0.0311895	0.356032	Whole-genome
AhbHLH051.3	AhbHLH051.4	0.183282	1.02001	0.179686	Whole-genome
AhbHLH053.1	AhbHLH053.4	0.0189498	0.0979384	0.193487	Whole-genome
AhbHLH053.2	AhbHLH053.6	0.0607354	0.111854	0.542988	Whole-genome
AhbHLH053.3	AhbHLH053.5	0.00191816	0.0126853	0.151211	Whole-genome
AhbHLH054.1	AhbHLH054.3	0.0492366	0.0503823	0.97726	Whole-genome
AhbHLH054.1	AhbHLH054.4	0.319428	1.0518	0.303697	Whole-genome
AhbHLH054.2	AhbHLH054.4	0.0247028	0.0253545	0.974297	Whole-genome
AhbHLH054.2	AhbHLH054.3	0.259873	1.09744	0.236799	Whole-genome
AhbHLH057.1	AhbHLH057.3	0.00382959	0.0143288	0.267265	Whole-genome
AhbHLH057.1	AhbHLH057.4	0.317601	1.63748	0.193958	Whole-genome
AhbHLH057.2	AhbHLH057.4	0.0198993	0.0267766	0.74316	Whole-genome
AhbHLH057.2	AhbHLH057.3	0.281405	1.42336	0.197705	Whole-genome
AhbHLH059.1	AhbHLH059.5	0.066798	0.896479	0.0745115	Whole-genome
AhbHLH059.1	AhbHLH059.3	0.00289715	0.044326	0.0653601	Whole-genome
AhbHLH061.1	AhbHLH061.6	0.00770143	0.0416935	0.184715	Whole-genome
AhbHLH061.1	AhbHLH061.2	0.14812	0.974867	0.151938	Whole-genome
AhbHLH061.2	AhbHLH061.6	0	0	NaN	Whole-genome
AhbHLH061.2	AhbHLH061.5	0.149368	0.96413	0.154925	Whole-genome
AhbHLH061.3	AhbHLH061.8	0.224955	1.04864	0.214521	Whole-genome
AhbHLH061.3	AhbHLH061.7	0.00710555	0.0559483	0.127002	Whole-genome
AhbHLH061.4	AhbHLH061.8	0.0188669	0.0612826	0.307868	Whole-genome
AhbHLH061.4	AhbHLH061.7	0.228302	0.939733	0.242944	Whole-genome
AhbHLH063.1	AhbHLH063.3	0.00675957	0.0333883	0.202453	Whole-genome
AhbHLH063.2	AhbHLH063.4	0.00440611	0.0221828	0.198628	Whole-genome
AhbHLH068.1	AhbHLH068.4	0.00840836	0.0279861	0.300447	Whole-genome
AhbHLH068.1	AhbHLH068.2	0.211327	0.850391	0.248506	Whole-genome
AhbHLH068.2	AhbHLH133.3	0.343878	1.21539	0.282935	Whole-genome
AhbHLH068.2	AhbHLH133.2	0.18134	0.822048	0.220596	Whole-genome
AhbHLH068.2	AhbHLH068.4	0.26911	1.24749	0.215722	Whole-genome
AhbHLH068.2	AhbHLH068.3	0.00375862	0.0215998	0.174012	Whole-genome
AhbHLH071.1	AhbHLH071.2	0	0	NaN	Whole-genome
AhbHLH074.1	AhbHLH074.4	0.264145	0.748742	0.352785	Whole-genome
AhbHLH074.1	AhbHLH074.3	0.00202208	0.0250098	0.0808515	Whole-genome
AhbHLH074.2	AhbHLH074.4	0.0103371	0.0201625	0.512688	Whole-genome
AhbHLH074.2	AhbHLH074.3	0.265911	0.805195	0.330244	Whole-genome
AhbHLH078.1	AhbHLH078.2	0	0.0267051	0	Whole-genome
AhbHLH080.1	AhbHLH080.3	0.0113678	0.00752829	1.51001	Whole-genome
AhbHLH080.1	AhbHLH080.4	0.294591	0.823959	0.357531	Whole-genome
AhbHLH080.2	AhbHLH080.3	0.319465	0.84326	0.378845	Whole-genome
AhbHLH080.2	AhbHLH080.4	0.0106536	0.0366423	0.290746	Whole-genome
AhbHLH081.1	AhbHLH081.2	0.00999182	0.0588898	0.16967	Whole-genome
AhbHLH082.1	AhbHLH082.2	0.002149	0.0251521	0.0854403	Whole-genome
AhbHLH084.1	AhbHLH084.3	0.423514	1.01947	0.415425	Whole-genome
AhbHLH086.1	AhbHLH086.2	0.0103774	0.00968927	1.07102	Whole-genome
AhbHLH087.1	AhbHLH087.3	0.0164943	0.0333388	0.494746	Whole-genome
AhbHLH087.2	AhbHLH087.4	0.0103311	0.0178447	0.578947	Whole-genome
AhbHLH087.2	AhbHLH087.3	0.328429	1.09421	0.30015	Whole-genome
AhbHLH090.1	AhbHLH090.2	0.0107344	0.0193507	0.554731	Whole-genome
AhbHLH091.1	AhbHLH091.4	0.00749444	0.0175961	0.425915	Whole-genome
AhbHLH091.2	AhbHLH091.3	0.193969	0.807411	0.240235	Whole-genome
AhbHLH091.2	AhbHLH091.6	0	0.0353526	0	Whole-genome
AhbHLH091.3	AhbHLH091.5	0.197742	0.834043	0.237088	Whole-genome
AhbHLH091.3	AhbHLH091.6	0.001748	0.0192627	0.0907452	Whole-genome
AhbHLH093.1	AhbHLH093.2	0.16985	0.750167	0.226416	Whole-genome
AhbHLH093.1	AhbHLH093.6	0.0049241	0.0266695	0.184634	Whole-genome
AhbHLH093.2	AhbHLH093.5	0.157523	0.828806	0.19006	Whole-genome
AhbHLH093.2	AhbHLH093.6	0.00276498	0.0191704	0.144232	Whole-genome
AhbHLH093.3	AhbHLH093.7	0.0133455	0.00931689	1.4324	Whole-genome
AhbHLH093.3	AhbHLH093.8	0.105102	0.639381	0.164382	Whole-genome
AhbHLH093.4	AhbHLH093.8	0.00258176	0	#NAME?	Whole-genome
AhbHLH093.4	AhbHLH093.7	0.0849625	0.652049	0.130301	Whole-genome
AhbHLH095.1	AhbHLH095.3	0.0100252	0.0438722	0.22851	Whole-genome
AhbHLH095.2	AhbHLH095.4	0.00837413	0.0103539	0.808788	Whole-genome
AhbHLH096.1	AhbHLH096.8	0.21415	1.09339	0.195859	Whole-genome
AhbHLH096.1	AhbHLH096.5	0.00626145	0.0391515	0.159929	Whole-genome
AhbHLH096.2	AhbHLH096.7	0.0118035	0.0360159	0.327731	Whole-genome
AhbHLH096.2	AhbHLH096.6	0.233386	1.16125	0.200978	Whole-genome
AhbHLH096.3	AhbHLH096.6	0.00537396	0.0179919	0.298688	Whole-genome
AhbHLH096.3	AhbHLH096.7	0.242175	1.15742	0.209237	Whole-genome
AhbHLH096.4	AhbHLH096.5	0.208446	0.983992	0.211837	Whole-genome
AhbHLH096.4	AhbHLH096.8	0.00568656	0.0353155	0.161022	Whole-genome
AhbHLH097.1	AhbHLH097.2	0.00186307	0.0457083	0.0407599	Whole-genome
AhbHLH098.1	AhbHLH098.3	0.0128123	0.0867784	0.147644	Whole-genome
AhbHLH098.2	AhbHLH098.3	0.129414	1.26993	0.101907	Whole-genome
AhbHLH098.2	AhbHLH098.4	0.00411618	0.0703813	0.058484	Whole-genome
AhbHLH100.1	AhbHLH100.2	0.0109558	0.0276529	0.396189	Whole-genome
AhbHLH102.1	AhbHLH102.2	0.00126582	0.0135546	0.0933871	Whole-genome
AhbHLH104.1	AhbHLH104.2	0.00979766	0.126223	0.0776218	Whole-genome
AhbHLH105.1	AhbHLH105.3	0.00551135	0.0315836	0.1745	Whole-genome
AhbHLH105.2	AhbHLH105.4	0.00592401	0.0189185	0.313133	Whole-genome
AhbHLH106.1	AhbHLH106.2	0.00371058	0.0238115	0.155831	Whole-genome
AhbHLH107.1	AhbHLH107.5	0.0136	0.0340162	0.39981	Whole-genome
AhbHLH107.2	AhbHLH107.6	0.00848425	0.0591705	0.143387	Whole-genome
AhbHLH107.3	AhbHLH107.5	0.469144	1.52431	0.307774	Whole-genome
AhbHLH107.3	AhbHLH107.4	0.00160514	0.0264578	0.0606679	Whole-genome
AhbHLH109.1	AhbHLH008.3	0.0106716	0.0127459	0.837255	Whole-genome
AhbHLH109.1	AhbHLH109.4	0.533622	1.48878	0.358429	Whole-genome
AhbHLH109.1	AhbHLH109.2	0.663504	3.50875	0.1891	Whole-genome
AhbHLH109.2	AhbHLH109.3	0.571518	1.44788	0.394728	Whole-genome
AhbHLH109.2	AhbHLH109.4	0.023798	0.0611336	0.389279	Whole-genome
AhbHLH110.1	AhbHLH110.4	0.373879	0.921239	0.405844	Whole-genome
AhbHLH110.1	AhbHLH110.3	0.00702307	0.0217092	0.323507	Whole-genome
AhbHLH110.2	AhbHLH110.3	0.382169	0.890812	0.429012	Whole-genome
AhbHLH110.2	AhbHLH110.4	0.0123761	0.0301359	0.410675	Whole-genome
AhbHLH111.1	AhbHLH111.2	0.010197	0.0337653	0.301997	Whole-genome
AhbHLH112.1	AhbHLH112.4	0.404364	1.29344	0.312627	Whole-genome
AhbHLH112.1	AhbHLH112.3	0.0156374	0.0520388	0.300495	Whole-genome
AhbHLH112.2	AhbHLH112.3	0.370181	1.06117	0.348844	Whole-genome
AhbHLH112.2	AhbHLH112.4	0.0227253	0.0723452	0.314123	Whole-genome
AhbHLH113.1	AhbHLH113.2	0.00812796	0.0510112	0.159337	Whole-genome
AhbHLH115.1	AhbHLH115.2	0.00329173	0.0352833	0.0932943	Whole-genome
AhbHLH116.1	AhbHLH116.5	0.125513	0.311706	0.402663	Whole-genome
AhbHLH116.3	AhbHLH116.6	0.0128083	0.0519206	0.24669	Whole-genome
AhbHLH121.1	AhbHLH121.3	0	0.00528637	0	Whole-genome
AhbHLH121.2	AhbHLH121.4	0	0	NaN	Whole-genome
AhbHLH122.1	AhbHLH122.3	0.0130499	0.0445082	0.293202	Whole-genome
AhbHLH122.1	AhbHLH122.4	0.292691	1.12387	0.260431	Whole-genome
AhbHLH122.2	AhbHLH122.3	0.242245	1.09317	0.221598	Whole-genome
AhbHLH122.2	AhbHLH122.4	0.00322581	0.0229903	0.140312	Whole-genome
AhbHLH123.1	AhbHLH123.3	0.0348178	0.0332322	1.04771	Whole-genome
AhbHLH123.1	AhbHLH123.4	0.255005	0.94417	0.270084	Whole-genome
AhbHLH123.2	AhbHLH123.3	0.255626	0.95013	0.269043	Whole-genome
AhbHLH123.2	AhbHLH123.4	0.00642599	0.0397444	0.161683	Whole-genome
AhbHLH128.1	AhbHLH128.2	0.0515812	0.116254	0.443693	Whole-genome
AhbHLH130.1	AhbHLH130.3	0.0117013	0.0110465	1.05928	Whole-genome
AhbHLH130.1	AhbHLH130.4	0.388479	1.10768	0.350714	Whole-genome
AhbHLH130.2	AhbHLH130.4	0.0154462	0.0270198	0.571663	Whole-genome
AhbHLH130.2	AhbHLH130.3	0.373454	1.14868	0.325116	Whole-genome
AhbHLH131.1	AhbHLH131.2	0	0	NaN	Whole-genome
AhbHLH133.1	AhbHLH133.3	0.0220306	0.021054	1.04638	Whole-genome
AhbHLH133.1	AhbHLH133.4	0.30367	1.15432	0.263072	Whole-genome
AhbHLH133.2	AhbHLH133.3	0.276365	1.09604	0.252149	Whole-genome
AhbHLH133.2	AhbHLH133.4	0.00125274	0.041279	0.0303481	Whole-genome
AhbHLH134.1	AhbHLH134.4	0.10986	0.642099	0.171095	Whole-genome
AhbHLH134.1	AhbHLH134.3	0.0046154	0.0315836	0.146133	Whole-genome
AhbHLH134.2	AhbHLH134.3	0.105791	0.562613	0.188035	Whole-genome
AhbHLH134.2	AhbHLH135.4	0.173843	1.49649	0.116167	Whole-genome
AhbHLH134.2	AhbHLH134.4	0	0.0161297	0	Whole-genome
AhbHLH135.1	AhbHLH134.4	0.183346	NaN	NaN	Whole-genome
AhbHLH135.1	AhbHLH135.4	0.00478471	0.0167605	0.285476	Whole-genome
AhbHLH135.1	AhbHLH135.5	0.163705	1.59638	0.102548	Whole-genome
AhbHLH135.2	AhbHLH135.3	0.0144583	0.0151904	0.951804	Whole-genome
AhbHLH135.2	AhbHLH135.4	0.224437	2.56097	0.0876376	Whole-genome
AhbHLH135.3	AhbHLH135.5	0.0818529	0.742195	0.110285	Whole-genome
AhbHLH137.1	AhbHLH137.3	0.00210195	0.0180623	0.116372	Whole-genome
AhbHLH137.2	AhbHLH137.3	0.336304	1.01669	0.330784	Whole-genome
AhbHLH141.1	AhbHLH102.2	0.00902267	0.033207	0.27171	Whole-genome
AhbHLH141.1	AhbHLH141.2	0.470892	3.36851	0.139793	Whole-genome
AhbHLH143.1	AhbHLH143.6	0.00754802	0	#NAME?	Whole-genome
AhbHLH143.1	AhbHLH143.9	0.323396	0.57749	0.560003	Whole-genome
AhbHLH143.2	AhbHLH143.7	0.25182	0.821283	0.306618	Whole-genome
AhbHLH143.2	AhbHLH143.8	0.0106406	0.0428382	0.24839	Whole-genome
AhbHLH143.3	AhbHLH143.8	0.253494	0.850806	0.297946	Whole-genome
AhbHLH143.3	AhbHLH143.7	0.0117626	0.0470575	0.249963	Whole-genome
AhbHLH143.4	AhbHLH143.6	0.310452	0.585806	0.529956	Whole-genome
AhbHLH143.4	AhbHLH143.9	0.0118358	0.0589823	0.200667	Whole-genome
AhbHLH144.1	AhbHLH144.2	0.0126891	0.0268485	0.472619	Whole-genome
AhbHLH161.2	AhbHLH161.4	0.00538119	0.0285749	0.188319	Whole-genome
AhbHLH146.1	AhbHLH146.2	0.0108403	0.00955427	1.1346	Whole-genome
AhbHLH147.1	AhbHLH147.4	0.00424479	0.00625655	0.678456	Whole-genome
AhbHLH147.1	AhbHLH147.2	0.351099	1.46699	0.239333	Whole-genome
AhbHLH147.2	AhbHLH147.4	0.00599404	0.018238	0.328657	Whole-genome
AhbHLH147.2	AhbHLH147.3	0.344826	1.47037	0.234516	Whole-genome
AhbHLH149.1	AhbHLH149.3	0.0142325	0.0134157	1.06089	Whole-genome
AhbHLH149.1	AhbHLH149.4	0.337471	1.10831	0.30449	Whole-genome
AhbHLH149.2	AhbHLH149.3	0.344466	1.14066	0.301989	Whole-genome
AhbHLH153.1	AhbHLH153.2	0.0403783	0.101175	0.399094	Whole-genome
AhbHLH155.1	AhbHLH155.3	0.0034559	0.0492155	0.0702196	Whole-genome
AhbHLH155.2	AhbHLH155.4	0.0096958	0.0141208	0.686631	Whole-genome
AhbHLH156.1	AhbHLH156.3	0.0100464	0.0401658	0.250123	Whole-genome
AhbHLH156.1	AhbHLH156.4	0.197414	0.808006	0.244322	Whole-genome
AhbHLH156.2	AhbHLH156.4	0.00889524	0.0321593	0.276599	Whole-genome
AhbHLH156.2	AhbHLH156.3	0.195282	0.874631	0.223273	Whole-genome
AhbHLH159.1	AhbHLH159.2	0.00253058	0.0463826	0.0545588	Whole-genome
AhbHLH161.1	AhbHLH161.3	0.0140629	0.0486657	0.28897	Whole-genome
AhbHLH162.1	AhbHLH162.9	0.0291299	0.0960979	0.303127	Whole-genome
AhbHLH162.2	AhbHLH162.6	0.021444	0.0518725	0.413397	Whole-genome
AhbHLH162.2	AhbHLH162.8	0.302629	1.5286	0.197977	Whole-genome
AhbHLH162.5	AhbHLH162.12	0.0132429	0.0335486	0.394739	Whole-genome
AhbHLH162.6	AhbHLH162.14	0.00418047	0.0160113	0.261095	Whole-genome
AhbHLH162.6	AhbHLH162.10	0.313268	2.1061	0.148743	Whole-genome
AhbHLH162.7	AhbHLH162.13	0.0131089	0.052001	0.25209	Whole-genome
AhbHLH162.8	AhbHLH162.10	0.4936	1.43008	0.345155	Whole-genome
AhbHLH162.8	AhbHLH162.13	0.519663	1.58923	0.326991	Whole-genome
AhbHLH162.8	AhbHLH162.15	0.00961359	0.0525379	0.182984	Whole-genome

## Sheet:  Table S6
Table S6. Differentially expressed genes of the three comparisons identified in the AhbHLH gene family.
gene_id	Gene name	F_Fe0_/F_Fe50				S_Fe0_/S_Fe50				S_Fe0_/F_Fe0
		log2FoldChange	pval	padj	significant	log2FoldChange	pval	padj	significant	log2FoldChange	pval	padj	significant
112695303	AhbHLH013.1	1.0557	7.7633e-06	0.00042484	TRUE	0.41537	0.045935	0.21353	FALSE	0.61622	0.011822	0.070429	FALSE
112695628	AhbHLH008.1	0.28433	0.33671	0.87722	FALSE	-1.317	4.8306e-13	2.8756e-11	TRUE	-0.24054	0.32106	0.59357	FALSE
112695966	AhbHLH100.1	0.094648	0.84136	0.99431	FALSE	2.8959	1.2666e-06	3.0874e-05	TRUE	0.77286	0.019832	0.10238	FALSE
112696201	AhbHLH042.1	2.9355	0.13368	0.63938	FALSE	6.1257	0.0002595	0.0035317	TRUE	1.2928	0.27042	0.54136	FALSE
112697119	AhbHLH116.2	-0.11648	0.78038	0.99066	FALSE	-0.8392	0.082466	0.31096	FALSE	-1.3486	0.0032697	0.026229	TRUE
112703793	AhbHLH020.2	3.5072	0.0014282	0.034195	TRUE	5.5018	0.0022325	0.021642	TRUE	-0.61158	0.47542	0.7269	FALSE
112707031	AhbHLH115.1	0.081204	0.85177	0.99445	FALSE	1.8429	1.7366e-21	1.8529e-19	TRUE	1.347	3.1193e-05	0.00053167	TRUE
112707715	AhbHLH080.2	-0.67451	0.029065	0.28496	FALSE	-1.1548	8.9823e-06	0.00018291	TRUE	-0.94756	0.0021204	0.018567	FALSE
112708119	AhbHLH137.2	-1.8434	0.0024142	0.050399	FALSE	-0.093829	0.79964	0.94337	FALSE	2.1406	6.032e-05	0.00094596	TRUE
112708381	AhbHLH029.1	1.2676	0.0033958	0.065386	FALSE	3.0879	3.1569e-30	5.4663e-28	TRUE	1.5881	5.7322e-05	0.00090435	TRUE
112710367	AhbHLH047.1	0.13655	0.7031	0.98526	FALSE	1.4037	2.2109e-08	7.5111e-07	TRUE	1.3932	2.9897e-07	8.2119e-06	TRUE
112710671	AhbHLH008.2	0.53803	0.15449	0.67483	FALSE	-0.71453	0.030844	0.16182	FALSE	-1.4185	0.00036006	0.0043809	TRUE
112710872	AhbHLH096.4	-0.076257	0.88154	0.996	FALSE	-1.3788	5.5174e-07	1.4425e-05	TRUE	-1.5535	0.0013715	0.0131	TRUE
112712825	AhbHLH020.8	0.37926	0.87257	0.99524	FALSE	-0.62338	0.31815	0.65408	FALSE	3.8526	0.00087451	0.0091448	TRUE
112714714	AhbHLH112.2	1.625	4.6656e-06	0.00027456	TRUE	0.03383	0.90661	0.97573	FALSE	0.39834	0.20049	0.45898	FALSE
112714756	AhbHLH018.2	-0.34104	0.32852	0.87269	FALSE	-1.1879	4.203e-05	0.00072714	TRUE	0.17267	0.61169	0.81857	FALSE
112722479	AhbHLH047.2	-0.099508	0.75669	0.98998	FALSE	1.3651	8.7494e-10	3.6245e-08	TRUE	1.2318	4.2009e-07	1.1154e-05	TRUE
112723829	AhbHLH019.6	0.15434	0.85771	0.99474	FALSE	-3.2397	0.00037634	0.0048683	TRUE	-2.4953	0.027712	0.12966	FALSE
112724029	AhbHLH135.4	4.9869	1.192e-05	0.00061807	TRUE	5.4251	1.1307e-16	8.9668e-15	TRUE	0.97662	0.12565	0.34595	FALSE
112728668	AhbHLH018.3	-0.93889	0.14037	0.65078	FALSE	-0.29164	0.50785	0.80284	FALSE	1.4947	0.0037451	0.029167	TRUE
112732736	AhbHLH001.3	0.57162	0.1029	0.56605	FALSE	1.5595	4.8796e-19	4.5597e-17	TRUE	1.1554	0.00022805	0.0029699	TRUE
112733687	AhbHLH086.2	1.4068	0.002007	0.043604	TRUE	-0.52299	0.18004	0.49263	FALSE	1.9953	5.392e-06	0.00011159	TRUE
112734183	AhbHLH014.1	0.055037	0.91397	0.99716	FALSE	-1.7898	0.0014657	0.01529	TRUE	-2.2054	0.00044587	0.0052268	TRUE
112736891	AhbHLH063.3	0.53026	0.32959	0.87356	FALSE	-1.2933	0.002936	0.027058	TRUE	-0.93349	0.11971	0.33575	FALSE
112737848	AhbHLH123.3	-0.59971	0.084667	0.51535	FALSE	0.0022041	0.991	0.99705	FALSE	-1.3163	1.5863e-06	3.6984e-05	TRUE
112741169	AhbHLH045.2	-1.2046	0.00068228	0.018702	TRUE	-0.23412	0.47345	0.78144	FALSE	-0.57959	0.065689	0.23084	FALSE
112747397	AhbHLH004.4	1.2508	0.00021521	0.0072778	TRUE	-0.1429	0.64309	0.87755	FALSE	-0.24821	0.46096	0.71649	FALSE
112750491	AhbHLH097.2	1.7062	0.0053048	0.090903	FALSE	2.9315	1.9758e-19	1.8621e-17	TRUE	2.579	9.0265e-14	8.3736e-12	TRUE
112757971	AhbHLH008.3	-0.30187	0.43717	0.92686	FALSE	0.10541	0.80045	0.94355	FALSE	-1.3717	0.00045604	0.0053246	TRUE
112759063	AhbHLH100.2	0.41221	0.37048	0.89617	FALSE	2.8178	5.3655e-07	1.4072e-05	TRUE	0.6364	0.04223	0.17326	FALSE
112762547	AhbHLH107.6	1.9917	0.12507	0.61987	FALSE	2.4169	0.0037253	0.032838	TRUE	0.62398	0.44375	0.70291	FALSE
112764724	AhbHLH051.4	0.51251	0.20391	0.7505	FALSE	-1.3463	0.00085927	0.0097726	TRUE	-0.32506	0.49173	0.73882	FALSE
112766525	AhbHLH009.2	1.2828	0.053306	0.40562	FALSE	0.24244	0.59039	0.85071	FALSE	1.6352	0.00075296	0.0080958	TRUE
112767175	AhbHLH110.4	-0.1186	0.83072	0.9931	FALSE	-1.493	0.0027896	0.025986	TRUE	-1.3053	0.025658	0.1229	FALSE
112770994	AhbHLH020.10	7.8953	8.557e-06	0.00046152	TRUE	3.4696	0.016863	0.10569	FALSE	-1.2594	0.15309	0.39064	FALSE
112771526	AhbHLH133.3	-1.9126	1.2272e-07	1.0827e-05	TRUE	-0.0041788	0.99236	0.99742	FALSE	-0.12884	0.78919	0.91028	FALSE
112771854	AhbHLH029.2	1.2255	0.0076019	0.11742	FALSE	4.2175	7.2238e-46	2.4931e-43	TRUE	1.821	1.0364e-05	0.00019924	TRUE
112772132	AhbHLH080.4	-0.7339	0.0094708	0.13616	FALSE	-1.0963	5.5561e-08	1.7608e-06	TRUE	-0.99487	4.3042e-05	0.00070441	FALSE
112772203	AhbHLH115.2	0.13246	0.74469	0.98918	FALSE	1.8812	2.1583e-17	1.8183e-15	TRUE	1.3337	2.2885e-05	0.00040461	TRUE
112772433	AhbHLH123.4	0.51895	0.075726	0.48904	FALSE	-0.30453	0.33644	0.67114	FALSE	-1.2226	2.9246e-06	6.4392e-05	TRUE
112775424	AhbHLH008.4	0.41091	0.23675	0.79018	FALSE	-0.58267	0.09455	0.33905	FALSE	-1.5979	3.8918e-06	8.329e-05	TRUE
112777299	AhbHLH086.3	NA	NA	NA	NA	-0.015893	0.96845	0.99177	FALSE	13.289	1.1334e-18	2.4233e-16	TRUE
112779394	AhbHLH116.6	-2.5116	0.43373	NA	NA	1.7226	0.01224	0.083459	FALSE	7.8425	1.3177e-06	3.1166e-05	TRUE
112779414	AhbHLH096.8	-0.68221	0.19071	0.73258	FALSE	-1.7559	5.2953e-09	1.9775e-07	TRUE	-2.1062	2.0492e-05	0.00036636	TRUE
112779460	AhbHLH109.4	4.2573	0.00035576	0.011085	TRUE	5.5417	2.0328e-16	1.582e-14	TRUE	1.8405	0.0010384	0.010485	TRUE
112782813	AhbHLH135.1	2.3956	1.0688e-05	0.00056367	TRUE	4.0499	1.0509e-19	1.0192e-17	TRUE	1.7348	6.0735e-05	0.00095106	TRUE
112784800	AhbHLH112.4	1.2161	0.00087295	0.02288	TRUE	0.29538	0.316	0.65187	FALSE	0.29739	0.38695	0.655	FALSE
112784959	AhbHLH018.4	-0.60945	0.076052	0.49007	FALSE	-1.094	5.6366e-05	0.00094211	TRUE	0.35405	0.325	0.59747	FALSE
112789977	AhbHLH123.1	-1.0072	0.0049793	0.086862	FALSE	-0.061329	0.76333	0.92892	FALSE	-1.0076	0.0014072	0.013372	TRUE
112790359	AhbHLH041.2	0.14604	0.70063	0.98526	FALSE	-2.3361	6.6285e-08	2.0641e-06	TRUE	-2.3616	3.2501e-06	7.0699e-05	TRUE
112796316	AhbHLH147.2	-1.0117	8.4686e-05	0.0032964	TRUE	-0.4391	0.016611	0.10447	FALSE	1.0257	1.9977e-05	0.00035789	TRUE
112800579	AhbHLH037.2	1.3714	0.037144	0.33004	FALSE	-0.1456	0.89912	0.9738	FALSE	-2.3855	0.001735	0.015844	TRUE
112802694	AhbHLH030.1	-0.28959	0.42528	0.92249	FALSE	-1.2318	0.02016	0.12051	FALSE	-1.8622	0.00038513	0.0046229	TRUE
112802718	AhbHLH097.1	3.2137	0.016749	0.20015	FALSE	4.1393	2.5754e-16	1.9858e-14	TRUE	2.9554	1.2069e-06	2.8896e-05	TRUE
112802762	AhbHLH036.1	-0.71467	0.035858	0.32283	FALSE	-1.2035	2.0816e-05	0.00039044	TRUE	-0.43526	0.23627	0.50324	FALSE

## Sheet:  Table S7
Table S7. Primers of AhbHLH genes selected for qRT-PCR analysis
Gene ID	Gene names	Forward (5'→3')	Reverse (5'→3')
112697914	Ah60S	ACAGTTGGTCCTCACTTCAG	GCTCATTTATGTAAGCTTCCCT
112732736	bHLH001.3	CAGATCAGAACTTCCTTCTTGGA	TCTGGTGGTTGATTGGCTTGA
112703793	bHLH020.2	AAGAACGTGTGAGGGAGCTG	TGCTGTCTTCGTTGTTCCGA
112708381	bHLH029.1	TGGTGATGATCCTAGCCCT	GGACCTATCAGCTTTCAGCC
112771854	bHLH029.2	TTTCACTGAGGACCCCAACT	GCAGTAGTAGGGCATGGAAGA
112710367	bHLH047.1	GCTAAAGGAGGAGACTTCCAGT	AATTTGCCTGCTCCGATTGC
112722479	bHLH047.2	CACGTGGAAATTGAGCCACC	TTTGGAGTGACCTCAGCGAC
112802718	bHLH097.1	ACAAACAAGACAGGTGGGG	CACTTCAACATCAGCCAAGCA
112750491	bHLH097.2	GTTTCGCGGATGTGATGCAG	AGCCTCCGCTTTCGTGATTC
112695966	bHLH100.1	CTGAGTTGCAACAACAGGTGG	GAGTTCTGACGATGATGGCCT
112759063	bHLH100.2	CCCTGTTGCAGATCAAACGA	GCCTTTCTTGTTCATTGCTGCAT
112779460	bHLH109.4	GAAAGTGGTGGATACCGGCT	ATGGAGGTCTTGTTTCCGGC
112707031	bHLH115.1	GGCTTTGATAACATCTCTGTGGC	TCCTCAACCGTTTTGAAGGG
112772203	bHLH115.2	GGCTTTGATAACATCTCTGTTGCT	ATGATTCAGTCCTCAACCGCT
112782813	bHLH135.1	TCAAGGCAGCCAAGTGGTTC	AGTGCGTGTATGGCGAATCT
112724029	bHLH135.4	GCAGAAGGTCAAGGCAGACA	TGCGTGTATGGCGAATCTCA
